# Supplementary material for: Accelerated Evolution of Schistosome Genes Coding for Proteins Located at the Host–Parasite Interface
Source: Genome Biol Evol. 2015 Jan 6;7(2):431–43. doi: 10.1093/gbe/evu287 (PMC4350168; doi:10.1093/gbe/evu287)
Supplement: Supplementary Data [file supp_evu287_Supplemantary_File_1.xls]

## Sheet: control SmxSh
Control S. mansoni xS. Haematobium (Sha_ codes refer identification of predicted genes in S. haematorium genome sequencing)
>CCD60691.1 x Sha_300576
>CCD60751.1 x Sha_107124
>CCD79825.1 x Sha_102779
>Sha_103938 x CCD78043.1
>Sha_106595 x CCD75398.1
>CCD76298.1 x Sha_102706
>Sha_107780 x CCD82615.1
>Sha_105524 x CCD79488.1
>CCD82188.1 x Sha_103483
>CCD77113.1 x Sha_103508
>CCD80883.1 x Sha_103843
>CCD75324.1 x Sha_104344
>Sha_100942 x CCD59548.1
>Sha_200734 x CCD75276.1
>Sha_107247 x CCD79319.1
>CCD79198.1 x Sha_104326
>CCD79890.1 x Sha_105246
>CCD79108.1 x Sha_300973
>CCD75991.1 x Sha_103428
>CCD82795.1 x Sha_101789
>Sha_107422 x CCD79193.1
>Sha_103587 x CCD80596.1
>Sha_104819 x CCD80134.1
>Sha_103636 x CCD81891.1
>CCD58311.1 x Sha_104764
>CCD75615.1 x Sha_301240
>CCD80372.1 x Sha_104360
>CCD80524.1 x Sha_104454
>Sha_300569 x CCD80522.1
>CCD82378.1 x Sha_101599
>Sha_106697 x CCD76036.1
>CCD75604.1 x Sha_104354
>CCD60092.1 x Sha_106038
>CCD81676.1 x Sha_107415
>CCD75111.1 x Sha_300894
>Sha_103786 x CAZ33466.1
>Sha_100259 x CCD59768.1
>Sha_107131 x CCD75521.1
>CCD59834.1 x Sha_100767
>Sha_104238 x CCD60405.1
>CCD59087.1 x Sha_106566
>CCD75298.1 x Sha_104692
>CCD58685.1 x Sha_300857
>Sha_300882 x CCD75251.1
>CCD59955.1 x Sha_105122
>CCD82553.1 x Sha_108973
>CCD79230.1 x Sha_103823
>CCD80397.1 x Sha_105356
>CCD82365.1 x Sha_104714
>CCD75975.1 x Sha_102856
>Sha_101867 x CCD74962.1
>CCD79608.1 x Sha_200402
>CCD79408.1 x Sha_104427
>Sha_200866 x CCD58659.1
>CCD74841.1 x Sha_101312
>CCD75769.1 x Sha_104951
>Sha_100483 x CCD80744.1
>Sha_100401 x CCD76229.1
>CCD79210.1 x Sha_104581
>Sha_107265 x CCD78558.1
>CCD78547.1 x Sha_107574
>CCD59661.1 x Sha_108096
>Sha_104006 x CCD75556.1
>CCD58883.1 x Sha_103686
>CCD76587.1 x Sha_102256
>CCD78583.1 x Sha_100711
>CCD78886.1 x Sha_105646
>CCD82225.1 x Sha_102866
>CCD82456.1 x Sha_103876
>CCD74827.1 x Sha_102898
>CCD58967.1 x Sha_101374
>Sha_102997 x CCD79924.1
>Sha_101578 x CCD59332.1
>CCD77621.1 x Sha_108363
>CCD77506.1 x Sha_103897
>CAZ36805.2 x Sha_103744
>CCD80625.1 x Sha_107029
>Sha_300905 x CAZ36103.2
>Sha_104210 x CCD75580.1
>Sha_100931 x CCD78815.1
>CCD59786.1 x Sha_105776
>CCD82768.1 x Sha_104105
>CCD77151.1 x Sha_107774
>CCD81123.1 x Sha_107381
>CCD76684.1 x Sha_107724
>CCD78310.1 x Sha_101048
>CCD78302.1 x Sha_105247
>Sha_201000 x CCD77483.1
>CCD61055.1 x Sha_104782
>CCD81291.1 x Sha_100651
>CCD80009.1 x Sha_107652
>CCD82100.1 x Sha_101524
>Sha_105450 x CCD77271.1
>CCD79698.1 x Sha_102481
>Sha_101218 x CCD81774.1
>CCD81308.1 x Sha_104416
>Sha_106806 x CCD81045.1
>Sha_107396 x CCD80997.1
>CAZ33450.1 x Sha_106336
>Sha_101221 x CCD60789.1
>Sha_100556 x CCD76438.1
>Sha_102112 x CCD74731.1
>Sha_100471 x CCD78448.1
>CCD82106.1 x Sha_108195
>CAZ39103.1 x Sha_105677
>CCD82371.1 x Sha_107168
>Sha_101296 x CCD78678.1
>CCD81956.1 x Sha_105669
>CCD78143.1 x Sha_106368
>CCD82251.1 x Sha_100154
>CAZ32782.2 x Sha_103379
>Sha_105951 x CCD82679.1
>Sha_100087 x CCD76992.1
>CCD59908.1 x Sha_105200
>CCD78804.1 x Sha_300392
>CCD82737.1 x Sha_103550
>Sha_100663 x CCD82856.1
>Sha_103574 x CCD58496.1
>Sha_106130 x CCD78656.1
>CCD59501.1 x Sha_105833
>Sha_108416 x CCD81136.1
>Sha_100117 x CCD82143.1
>Sha_100669 x CCD79031.1
>Sha_108343 x CCD79392.1
>CCD82321.1 x Sha_101623
>CCD81463.1 x Sha_100526
>Sha_102802 x CCD77857.1
>Sha_106395 x CCD79000.1
>CCD81915.1 x Sha_108036
>CCD75813.1 x Sha_106423
>CCD76623.1 x Sha_106004
>CCD58680.1 x Sha_108084
>CCD76380.1 x Sha_107556
>CCD82211.1 x Sha_105880
>CCD58529.1 x Sha_101503
>CCD81769.1 x Sha_105118
>Sha_103904 x CCD75794.1
>CCD76503.1 x Sha_300533
>Sha_107547 x CCD82346.1
>CCD76406.1 x Sha_104955
>CAZ35768.2 x Sha_103105
>CCD77899.1 x Sha_104403
>CCD79634.1 x Sha_101605
>Sha_105195 x CCD74643.1
>Sha_200917 x CCD60963.1
>Sha_101388 x CCD80328.1
>CCD60829.1 x Sha_200644
>CCD58776.1 x Sha_107430
>CCD76516.1 x Sha_108058
>Sha_105015 x CCD59876.1
>CCD75701.1 x Sha_102904
>CAZ36106.2 x Sha_106930
>CCD60360.1 x Sha_100414
>CCD79873.1 x Sha_104085
>CCD58528.1 x Sha_103010
>CCD77393.1 x Sha_100753
>CCD77538.1 x Sha_101422
>Sha_104232 x CCD58705.1
>Sha_200618 x CCD77962.1
>CCD77630.1 x Sha_106105
>CCD78597.1 x Sha_100348
>Sha_105791 x CCD60626.1
>Sha_300334 x CCD58610.1
>Sha_102472 x CCD78617.1
>Sha_200684 x CCD77546.1
>CCD60965.1 x Sha_101320
>CCD81488.1 x Sha_106123
>Sha_101739 x CCD59066.1
>CCD82931.1 x Sha_104264
>Sha_200937 x CCD79213.1
>CCD82732.1 x Sha_100828
>Sha_101222 x CCD78102.1
>Sha_101705 x CCD76305.1
>Sha_100835 x CCD76281.1
>Sha_103091 x CCD60042.1
>CCD77006.1 x Sha_105228
>CCD77818.1 x Sha_104661
>CCD78053.1 x Sha_102552
>Sha_101677 x CCD81746.1
>Sha_100295 x CCD77511.1
>CCD77184.1 x Sha_301367
>CAZ30733.2 x Sha_101268
>Sha_300671 x CCD79763.1
>CCD74689.1 x Sha_400118
>CCD58997.1 x Sha_107145
>Sha_106659 x CCD74867.1
>CCD78983.1 x Sha_101621
>Sha_105306 x CCD79940.1
>Sha_301325 x CCD78943.1
>Sha_102128 x CCD78729.1
>CCD76046.1 x Sha_102514
>CCD59140.1 x Sha_105873
>CCD60941.1 x Sha_106944
>CCD80446.1 x Sha_102863
>Sha_100927 x CCD78063.1
>CCD75777.1 x Sha_101686
>CCD77767.1 x Sha_200922
>CCD60672.1 x Sha_200299
>CCD60530.1 x Sha_101431
>Sha_103698 x CCD77034.1
>Sha_106906 x CCD79073.1
>Sha_106978 x CCD79445.1
>Sha_103668 x CCD75607.1
>Sha_100329 x CCD77461.1
>Sha_103245 x CCD61079.1
>Sha_200975 x CCD79997.1
>CCD80028.1 x Sha_200767
>CCD81026.1 x Sha_101360
>CCD78228.1 x Sha_102567
>CCD75679.1 x Sha_200169
>Sha_102649 x CCD75038.1
>CCD82039.1 x Sha_106601
>Sha_108236 x CCD77549.1
>CCD76369.1 x Sha_100302
>Sha_108856 x CCD77555.1
>CCD76417.1 x Sha_106131
>Sha_106649 x CCD78176.1
>Sha_106127 x CCD78894.1
>CCD60267.1 x Sha_107259
>Sha_100237 x CCD59391.1
>Sha_106002 x CCD58537.1
>Sha_300121 x CCD75364.1
>Sha_103610 x CCD80796.1
>CCD79499.1 x Sha_102651
>Sha_107939 x CCD81246.1
>Sha_105634 x CCD81571.1
>Sha_108357 x CCD77274.1
>Sha_301382 x CCD81942.1
>Sha_200070 x CCD74739.1
>CCD75348.1 x Sha_106651
>CCD60009.1 x Sha_100641
>Sha_100391 x CCD82514.1
>Sha_106925 x CCD82877.1
>Sha_101087 x CCD59992.1
>CCD78434.1 x Sha_104095
>Sha_104615 x CCD60507.1
>CCD80199.1 x Sha_106934
>Sha_106356 x CCD76527.1
>Sha_104474 x CAZ28668.2
>CCD77928.1 x Sha_101678
>CCD82463.1 x Sha_107680
>CCD76499.1 x Sha_107947
>Sha_106582 x CCD79249.1
>Sha_101350 x CCD81319.1
>Sha_106194 x CCD79015.1
>Sha_105604 x CCD74950.1
>CCD79289.1 x Sha_101953
>CCD82453.1 x Sha_105787
>CCD81298.1 x Sha_103403
>CCD59947.1 x Sha_108044
>Sha_107731 x CCD76444.1
>Sha_101494 x CCD80871.1
>CCD82811.1 x Sha_106996
>CCD60415.1 x Sha_100913
>CAZ35553.1 x Sha_107447
>Sha_101506 x CCD76975.1
>CCD76200.1 x Sha_105146
>Sha_102420 x CCD59804.1
>Sha_108131 x CCD76269.1
>Sha_107062 x CCD78997.1
>CCD58970.1 x Sha_104020
>CCD79038.1 x Sha_106908
>Sha_105737 x CCD75773.1
>CCD80916.1 x Sha_103460
>CCD81913.1 x Sha_200645
>Sha_100185 x CCD74968.1
>Sha_301275 x CCD82220.1
>Sha_103041 x CCD77914.1
>Sha_103643 x CCD82059.1
>CCD77982.1 x Sha_106748
>Sha_102590 x CAZ37194.1
>CCD74973.1 x Sha_107118
>CCD78916.1 x Sha_103367
>Sha_108399 x CCD81482.1
>CCD82300.1 x Sha_100094
>CCD59572.1 x Sha_102340
>Sha_102785 x CCD59609.1
>Sha_106171 x CCD77639.1
>Sha_300871 x CCD75949.1
>CCD80831.1 x Sha_101098
>CCD59147.1 x Sha_103217
>CCD74680.1 x Sha_101497
>CCD75296.1 x Sha_107204
>CCD60067.1 x Sha_105469
>CCD78017.1 x Sha_200292
>CCD60320.1 x Sha_101513
>CCD58557.1 x Sha_107374
>Sha_107594 x CCD77661.1
>CCD75774.1 x Sha_109034
>CCD82739.1 x Sha_107670
>CCD58552.1 x Sha_104319
>Sha_101632 x CCD79530.1
>Sha_103695 x CAZ35268.1
>Sha_100349 x CCD59958.1
>Sha_107269 x CCD78803.1
>Sha_103865 x CCD59626.1
>CCD81527.1 x Sha_106536
>CAZ32693.2 x Sha_100934
>Sha_101924 x CCD79464.1
>CCD75535.1 x Sha_106039
>CCD82334.1 x Sha_104228
>Sha_102424 x CCD75336.1
>CCD79239.1 x Sha_108119
>Sha_105365 x CCD76566.1
>CCD79188.1 x Sha_105183
>CCD80369.1 x Sha_105112
>CCD82743.1 x Sha_108261
>Sha_107087 x CCD59864.1
>CCD58485.1 x Sha_108288
>Sha_104957 x CCD78919.1
>CAZ37254.1 x Sha_101795
>Sha_107601 x CCD76102.1
>Sha_106898 x CCD79676.1
>Sha_107325 x CCD78723.1
>Sha_102247 x CCD77215.1
>Sha_100683 x CCD80493.1
>Sha_107764 x CCD82069.1
>Sha_104112 x CCD60380.1
>Sha_100425 x CCD58702.1
>Sha_101472 x CCD81858.1
>Sha_105465 x CCD74632.1
>CAZ30462.1 x Sha_105332
>Sha_104893 x CCD81604.1
>Sha_102899 x CCD76286.1
>Sha_102909 x CCD78120.1
>CAY17797.1 x Sha_108410
>CCD75500.1 x Sha_103047
>CCD78769.1 x Sha_102836
>Sha_103216 x CCD75871.1
>CCD75986.1 x Sha_105938
>CCD83040.1 x Sha_108132
>Sha_103456 x CCD78207.1
>CCD59814.1 x Sha_101698
>Sha_300760 x CCD79393.1
>CCD80554.1 x Sha_108088
>CCD58548.1 x Sha_106273
>CCD78901.1 x Sha_101415
>Sha_105296 x CCD82103.1
>Sha_107418 x CCD59623.1
>CCD60329.1 x Sha_103337
>Sha_104497 x CCD77442.1
>CCD58929.1 x Sha_104841
>CCD59597.1 x Sha_103187
>CCD81490.1 x Sha_100915
>CCD78775.1 x Sha_102533
>CCD58824.1 x Sha_101079
>Sha_106172 x CCD79187.1
>CCD81821.1 x Sha_107010
>Sha_200268 x CCD79718.1
>Sha_103281 x CCD77877.1
>CCD60116.1 x Sha_200614
>CCD58576.1 x Sha_104495
>CCD80248.1 x Sha_200901
>CCD82279.1 x Sha_300416
>CCD82221.1 x Sha_300880
>CCD58716.1 x Sha_106099
>CCD82398.1 x Sha_200380
>Sha_107077 x CCD75872.1
>CAZ29840.1 x Sha_200524
>CAZ29635.2 x Sha_300895
>CCD60178.1 x Sha_107872
>CCD78884.1 x Sha_103543
>CCD81268.1 x Sha_103591
>Sha_106400 x CCD80074.1
>Sha_106072 x CCD78507.1
>CCD82210.1 x Sha_102936
>Sha_103347 x CCD82721.1
>Sha_101188 x CCD82320.1
>CCD59272.1 x Sha_102987
>Sha_101883 x CCD74813.1
>CCD83034.1 x Sha_104164
>CCD58295.1 x Sha_100411
>CCD60909.1 x Sha_105724
>CCD79713.1 x Sha_300492
>Sha_100661 x CCD77522.1
>Sha_107421 x CCD77952.1
>Sha_108323 x CCD79563.1
>CCD74908.1 x Sha_101459
>Sha_105422 x CAY19136.1
>CCD79084.1 x Sha_102984
>CCD80608.1 x Sha_102416
>Sha_100875 x CCD60651.1
>Sha_108368 x CAY17150.1
>CCD77496.1 x Sha_106050
>CCD78076.1 x Sha_106357
>CCD60250.1 x Sha_200688
>Sha_105906 x CCD82494.1
>CCD76148.1 x Sha_104807
>CCD79435.1 x Sha_101854
>CCD60039.1 x Sha_100491
>CCD81172.1 x Sha_100552
>CCD81813.1 x Sha_107063
>Sha_102095 x CCD76167.1
>Sha_107583 x CCD82258.1
>CCD77687.1 x Sha_105088
>Sha_100509 x CCD83087.1
>CCD78009.1 x Sha_100580
>Sha_300750 x CCD60115.1
>Sha_104871 x CCD75243.1
>CCD58495.1 x Sha_100167
>CCD75933.1 x Sha_107363
>CCD77772.1 x Sha_200489
>CCD79412.1 x Sha_102925
>Sha_103208 x CCD77580.1
>CCD79353.1 x Sha_107657
>CCD60365.1 x Sha_104435
>Sha_107697 x CCD75848.1
>CCD58499.1 x Sha_106653
>Sha_103579 x CAZ37485.2
>CCD80859.1 x Sha_107771
>Sha_101875 x CCD58498.1
>CCD80530.1 x Sha_101857
>Sha_102877 x CCD80413.1
>Sha_108241 x CCD82651.1
>Sha_105297 x CCD82921.1
>Sha_103003 x CCD80712.1
>CCD59952.1 x Sha_100716
>CCD79364.1 x Sha_104327
>CCD83118.1 x Sha_104469
>CCD79225.1 x Sha_100231
>Sha_108401 x CCD78270.1
>Sha_103492 x CCD75768.1
>CCD60489.1 x Sha_105330
>CCD82603.1 x Sha_109542
>Sha_104448 x CCD80851.1
>Sha_102471 x CCD79156.1
>CCD58966.1 x Sha_105264
>Sha_103934 x CCD77002.1
>Sha_104711 x CCD79579.1
>CCD59965.1 x Sha_106392
>Sha_101109 x CCD80330.1
>CCD82757.1 x Sha_101045
>Sha_100369 x CCD81721.1
>CCD59533.1 x Sha_105946
>CCD79507.1 x Sha_105903
>CCD82031.1 x Sha_104179
>Sha_103757 x CCD79224.1
>CCD82395.1 x Sha_102760
>CCD75282.1 x Sha_300949
>Sha_105310 x CCD59866.1
>CCD59531.1 x Sha_101798
>CCD75956.1 x Sha_106656
>Sha_104240 x CCD60594.1
>Sha_104277 x CCD79044.1
>Sha_103228 x CCD80930.1
>CCD81317.1 x Sha_103943
>Sha_104166 x CCD80354.1
>CCD59492.1 x Sha_105889
>CCD79432.1 x Sha_100697
>CCD60685.1 x Sha_108183
>CCD79293.1 x Sha_102771
>Sha_104773 x CCD81938.1
>Sha_106572 x CCD75237.1
>CCD58474.1 x Sha_101563
>Sha_102421 x CCD75953.1
>Sha_107738 x CCD76230.1
>Sha_100286 x CCD75375.1
>Sha_109626 x CCD82054.1
>Sha_101434 x CCD79043.1
>Sha_106211 x CCD81519.1
>Sha_105611 x CCD79520.1
>CCD76169.1 x Sha_101526
>CCD80443.1 x Sha_104659
>CCD82973.1 x Sha_108147
>Sha_300977 x CCD75417.1
>Sha_200642 x CCD75307.1
>CCD74667.1 x Sha_300015
>CCD82774.1 x Sha_103119
>CCD79502.1 x Sha_100405
>CCD79166.1 x Sha_101180
>CCD60841.1 x Sha_300017
>CCD75202.1 x Sha_105757
>Sha_103287 x CCD83049.1
>CCD75320.1 x Sha_100015
>CCD78141.1 x Sha_108349
>CCD81408.1 x Sha_105489
>Sha_102418 x CCD82576.1
>CCD79644.1 x Sha_104698
>Sha_102921 x CCD78016.1
>Sha_104895 x CCD75114.1
>CCD77164.1 x Sha_104161
>CCD76642.1 x Sha_105234
>CCD60236.1 x Sha_300386
>Sha_106286 x CCD59889.1
>CCD78764.1 x Sha_107073
>CCD82496.1 x Sha_101276
>CCD75177.1 x Sha_103972
>CCD59367.1 x Sha_106101
>CCD79510.1 x Sha_100710
>CCD76215.1 x Sha_102422
>Sha_200301 x CAZ31920.2
>CCD81024.1 x Sha_104861
>CCD77934.1 x Sha_109789
>Sha_106622 x CAZ30722.1
>Sha_103618 x CCD81485.1
>Sha_101102 x CCD75067.1
>Sha_102069 x CCD76081.1
>CCD81367.1 x Sha_100520
>Sha_101380 x CCD82367.1
>Sha_103137 x CCD58913.1
>CCD59130.1 x Sha_103535
>Sha_105537 x CCD58603.1
>CCD60962.1 x Sha_105496
>CCD81078.1 x Sha_104370
>CCD76160.1 x Sha_106685
>Sha_102370 x CCD77594.1
>Sha_300045 x CCD75927.1
>Sha_100601 x CCD77125.1
>CCD59500.1 x Sha_101943
>Sha_100360 x CCD59995.1
>Sha_107027 x CCD76296.1
>Sha_100222 x CCD79638.1
>CCD76309.1 x Sha_104583
>Sha_101946 x CCD79141.1
>Sha_101129 x CCD79134.1
>CCD77946.1 x Sha_101426
>Sha_105387 x CCD79508.1
>CCD75092.1 x Sha_102093
>Sha_101285 x CCD74671.1
>Sha_102473 x CCD81285.1
>CCD75515.1 x Sha_102927
>CCD59750.1 x Sha_107165
>CCD76442.1 x Sha_100902
>CCD58349.1 x Sha_301212
>CCD77196.1 x Sha_100269
>CCD75059.1 x Sha_108373
>Sha_104879 x CCD75835.1
>CCD77269.1 x Sha_100910
>CCD75906.1 x Sha_108101
>Sha_102561 x CCD77685.1
>Sha_104309 x CCD78104.1
>CCD81907.1 x Sha_100672
>Sha_108076 x CCD76943.1
>CCD59690.1 x Sha_104324
>CCD81181.1 x Sha_200825
>Sha_105150 x CCD80160.1
>Sha_103433 x CCD76561.1
>CCD80323.1 x Sha_104821
>Sha_102449 x CCD78560.1
>Sha_101566 x CCD59444.1
>Sha_300044 x CCD82998.1
>CCD59126.1 x Sha_104251
>CAZ29364.2 x Sha_105100
>Sha_102859 x CCD59275.1
>CCD82556.1 x Sha_102390
>CCD80732.1 x Sha_102971
>CCD77272.1 x Sha_104931
>Sha_104404 x CCD80766.1
>Sha_103373 x CCD79617.1
>Sha_100240 x CCD78469.1
>CCD81543.1 x Sha_103491
>Sha_103941 x CCD59419.1
>CCD78293.1 x Sha_107855
>CCD82229.1 x Sha_108376
>Sha_101980 x CCD60420.1
>CCD81804.1 x Sha_103139
>CCD59728.1 x Sha_104919
>Sha_300077 x CCD75079.1
>Sha_104834 x CCD79315.1
>CCD82452.1 x Sha_104693
>Sha_100332 x CCD81785.1
>Sha_103306 x CCD76578.1
>CCD58756.1 x Sha_105515
>CCD59178.1 x Sha_102264
>Sha_300591 x CCD59802.1
>CCD75393.1 x Sha_200920
>CCD80614.1 x Sha_104638
>Sha_103046 x CAZ37389.1
>CCD77931.1 x Sha_107013
>Sha_107466 x CCD77334.1
>CCD81258.1 x Sha_100889
>CCD79222.1 x Sha_108046
>Sha_102495 x CCD58189.1
>CCD81309.1 x Sha_101620
>Sha_105652 x CCD76084.1
>CCD59079.1 x Sha_100847
>Sha_104412 x CCD80578.1
>CCD78163.1 x Sha_100422
>CCD82728.1 x Sha_101884
>Sha_101756 x CCD78493.1
>Sha_105655 x CCD59452.1
>CCD82144.1 x Sha_103709
>CCD80518.1 x Sha_102629
>CCD76194.1 x Sha_106378
>Sha_101565 x CCD58731.1
>Sha_101738 x CCD76139.1
>CCD58293.1 x Sha_100234
>Sha_104156 x CCD60821.1
>Sha_200865 x CCD60180.1
>Sha_105509 x CCD59170.1
>Sha_103452 x CCD78339.1
>CCD80498.1 x Sha_108002
>CCD74830.1 x Sha_108188
>CCD59763.1 x Sha_106315
>CCD74698.1 x Sha_109060
>CCD59463.1 x Sha_105973
>CCD76449.1 x Sha_105659
>CCD60454.1 x Sha_102600
>CCD60318.1 x Sha_200064
>CCD75123.1 x Sha_104781
>Sha_105717 x CCD81989.1
>CCD76984.1 x Sha_105823
>Sha_101114 x CCD80260.1
>Sha_300457 x CCD76247.1
>Sha_105476 x CAZ34514.2
>CCD59282.1 x Sha_100256
>CCD77759.1 x Sha_101124
>CCD80279.1 x Sha_103133
>Sha_400071 x CCD78424.1
>CCD79643.1 x Sha_107403
>Sha_101948 x CCD80358.1
>CCD75268.1 x Sha_300925
>CCD81192.1 x Sha_105082
>CCD81816.1 x Sha_100192
>Sha_200375 x CCD60379.1
>Sha_100437 x CCD76070.1
>Sha_105216 x CCD75351.1
>CCD81188.1 x Sha_103486
>CCD79083.1 x Sha_100679
>CCD59989.1 x Sha_300534
>CCD76032.1 x Sha_101070
>Sha_104146 x CCD79365.1
>CCD60955.1 x Sha_104709
>CAZ37620.1 x Sha_400350
>Sha_101076 x CCD76319.1
>Sha_105048 x CCD80065.1
>Sha_108391 x CAZ30871.2
>Sha_107272 x CCD78591.1
>CCD80042.1 x Sha_101113
>CCD77104.1 x Sha_107331
>CAZ33130.2 x Sha_107252
>CCD60526.1 x Sha_103760
>Sha_106134 x CAZ39102.1
>Sha_105086 x CCD82051.1
>CCD60384.1 x Sha_300391
>CCD60623.1 x Sha_100095
>Sha_106426 x CCD80898.1
>Sha_106275 x CCD76542.1
>Sha_100293 x CCD80718.1
>Sha_100572 x CCD78166.1
>CCD82929.1 x Sha_107854
>Sha_108150 x CCD59759.1
>CCD76290.1 x Sha_105424
>CCD74812.1 x Sha_103359
>Sha_104286 x CCD82277.1
>Sha_105398 x CCD77050.1
>Sha_103326 x CCD81704.1
>Sha_107249 x CCD82234.1
>Sha_300716 x CCD81582.1
>Sha_104576 x CCD58472.1
>Sha_107868 x CCD76446.1
>CCD77778.1 x Sha_104557
>CCD78613.1 x Sha_100573
>Sha_105005 x CCD80255.1
>CCD60564.1 x Sha_103387
>Sha_102120 x CCD75206.1
>CCD75399.1 x Sha_104525
>Sha_102680 x CAY17780.2
>Sha_107691 x CCD75426.1
>CCD75647.1 x Sha_200502
>CCD79835.1 x Sha_200352
>Sha_100805 x CCD82716.1
>Sha_200889 x CCD78182.1
>CCD81795.1 x Sha_103291
>CCD76662.1 x Sha_106045
>Sha_104338 x CCD58926.1
>CCD74696.1 x Sha_300126
>CCD60210.1 x Sha_200469
>Sha_106547 x CCD78360.1
>Sha_101711 x CCD79985.1
>CCD74829.1 x Sha_107460
>Sha_103075 x CCD77418.1
>Sha_102598 x CCD74854.1
>CCD80077.1 x Sha_107463
>Sha_107710 x CCD82519.1
>Sha_101470 x CCD79632.1
>CCD83029.1 x Sha_300744
>CCD77862.1 x Sha_105347
>Sha_108095 x CCD75501.1
>CCD80073.1 x Sha_100072
>Sha_100508 x CCD78667.1
>Sha_101112 x CCD82537.1
>Sha_104310 x CCD82701.1
>CCD80757.1 x Sha_104527
>Sha_109704 x CCD81877.1
>Sha_102928 x CCD77322.1
>Sha_105804 x CCD77789.1
>Sha_101876 x CCD75390.1
>Sha_104024 x CCD82166.1
>Sha_101587 x CCD78999.1
>Sha_107850 x CCD75161.1
>Sha_108206 x CCD80671.1
>Sha_105121 x CCD80870.1
>CCD79040.1 x Sha_200535
>Sha_102158 x CCD60205.1
>Sha_200961 x CCD59736.1
>Sha_103303 x CCD81129.1
>CCD81655.1 x Sha_100055
>CCD61075.1 x Sha_100186
>CCD80375.1 x Sha_104954
>Sha_107423 x CCD79673.1
>CCD82977.1 x Sha_100455
>CCD76022.1 x Sha_100613
>Sha_102882 x CCD60548.1
>CCD77583.1 x Sha_107326
>CCD81459.1 x Sha_108331
>Sha_106938 x CCD60565.1
>Sha_104526 x CCD82411.1
>CCD82335.1 x Sha_200241
>Sha_102873 x CCD60558.1
>Sha_106999 x CCD80307.1
>Sha_105104 x CCD77712.1
>Sha_105533 x CCD80653.1
>Sha_102303 x CCD58808.1
>CCD79863.1 x Sha_104646
>CAZ33895.2 x Sha_107050
>CCD82592.1 x Sha_103778
>CCD79580.1 x Sha_108381
>Sha_106539 x CCD80664.1
>CCD59301.1 x Sha_301342
>CCD60907.1 x Sha_101026
>Sha_106469 x CCD81047.1
>Sha_109635 x CAZ36044.1
>Sha_101515 x CCD77849.1
>CCD81116.1 x Sha_200342
>Sha_102535 x CCD59103.1
>Sha_107908 x CCD75925.1
>CCD74989.1 x Sha_105113
>CAZ36784.2 x Sha_103085
>CCD82690.1 x Sha_100982
>CCD78382.1 x Sha_107188
>CCD60166.1 x Sha_106639
>CCD60609.1 x Sha_104789
>CCD79446.1 x Sha_104927
>CCD58124.1 x Sha_104632
>CCD59109.1 x Sha_300151
>Sha_104784 x CCD60477.1
>Sha_100373 x CCD74988.1
>CCD79324.1 x Sha_101005
>CCD58471.1 x Sha_100395
>Sha_300447 x CCD78594.1
>Sha_104337 x CCD75827.1
>Sha_103758 x CCD75907.1
>Sha_104127 x CCD59004.1
>CCD83088.1 x Sha_104312
>Sha_107777 x CCD78306.1
>CCD60863.1 x Sha_107640
>CCD60504.1 x Sha_104425
>CCD60253.1 x Sha_101751
>CCD79784.1 x Sha_100637
>Sha_106514 x CCD76997.1
>Sha_101693 x CCD80844.1
>CCD74942.1 x Sha_103096
>Sha_107045 x CCD81252.1
>CCD59070.1 x Sha_103036
>Sha_100468 x CCD77971.1
>Sha_105176 x CCD60883.1
>CCD82527.1 x Sha_300455
>CCD78496.1 x Sha_102157
>CCD81446.1 x Sha_101338
>CCD77037.1 x Sha_108252
>Sha_102417 x CCD77484.1
>Sha_200163 x CCD81609.1
>CCD75635.1 x Sha_200590
>Sha_102168 x CCD58844.1
>CCD80093.1 x Sha_104739
>Sha_108099 x CCD60506.1
>CCD82919.1 x Sha_101963
>CCD80863.1 x Sha_105849
>CCD79068.1 x Sha_105202
>CCD59283.1 x Sha_106092
>CCD77336.1 x Sha_107736
>Sha_106500 x CCD80365.1
>Sha_109817 x CCD82341.1
>CCD77900.1 x Sha_101447
>CCD76035.1 x Sha_107546
>CCD60725.1 x Sha_105911
>Sha_108253 x CCD74591.1
>Sha_107086 x CCD79017.1
>CCD75352.1 x Sha_104760
>CCD77562.1 x Sha_101442
>CCD74703.1 x Sha_102148
>CCD76059.1 x Sha_102395
>CCD60333.1 x Sha_200714
>CCD59251.1 x Sha_108436
>Sha_101304 x CCD80491.1
>Sha_107928 x CCD58972.1
>CCD78069.1 x Sha_107972
>Sha_106067 x CCD59450.1
>Sha_102309 x CCD59682.1
>Sha_100041 x CCD77308.1
>CCD80047.1 x Sha_104701
>CCD58810.1 x Sha_105178
>CCD81397.1 x Sha_103370
>CCD81124.1 x Sha_102477
>Sha_300402 x CCD60177.1
>CCD77737.1 x Sha_101979
>Sha_101551 x CCD81528.1
>CCD60424.1 x Sha_101655
>CCD82009.1 x Sha_200906
>CCD59342.1 x Sha_103860
>Sha_101559 x CCD79415.1
>Sha_300758 x CCD80599.1
>CAZ36605.2 x Sha_107531
>Sha_101531 x CCD81779.1
>Sha_103510 x CCD58532.1
>Sha_105385 x CCD79633.1
>CCD79462.1 x Sha_101744
>CCD58821.1 x Sha_105124
>CCD81834.1 x Sha_101141
>Sha_100676 x CCD76462.1
>Sha_103878 x CCD82467.1
>Sha_107769 x CCD82408.1
>CCD81310.1 x Sha_100059
>Sha_104475 x CCD82206.1
>CCD81420.1 x Sha_106311
>CCD60060.1 x Sha_300781
>Sha_102592 x CCD77859.1
>CCD80963.1 x Sha_103237
>Sha_101845 x CCD79880.1
>Sha_107768 x CCD77723.1
>CAZ35803.1 x Sha_102905
>Sha_100442 x CCD60107.1
>CCD60375.1 x Sha_105584
>Sha_100211 x CCD78717.1
>Sha_102828 x CCD78508.1
>CCD79322.1 x Sha_104106
>CCD59993.1 x Sha_103222
>Sha_104523 x CCD80945.1
>Sha_104867 x CCD78502.1
>Sha_103916 x CCD79800.1
>Sha_102038 x CCD81414.1
>CCD80089.1 x Sha_106180
>CCD76403.1 x Sha_107883
>Sha_102450 x CCD77190.1
>CCD77186.1 x Sha_102913
>CCD59703.1 x Sha_103240
>CCD77039.1 x Sha_108301
>CCD78283.1 x Sha_103205
>Sha_101899 x CCD59832.1
>CCD77864.1 x Sha_103255
>CCD80069.1 x Sha_104611
>CCD79723.1 x Sha_106091
>Sha_105685 x CCD79258.1
>CCD77004.1 x Sha_103950
>Sha_106834 x CCD75194.1
>CCD58949.1 x Sha_101777
>CCD82084.1 x Sha_100846
>Sha_101341 x CAZ36046.2
>Sha_102288 x CCD58144.1
>CCD80315.1 x Sha_106542
>CCD83048.1 x Sha_102298
>Sha_104641 x CCD80139.1
>Sha_105377 x CCD82853.1
>Sha_104070 x CCD81729.1
>CCD77280.1 x Sha_107684
>Sha_103742 x CCD58470.1
>Sha_107179 x CCD81961.1
>Sha_103625 x CCD60105.1
>Sha_107920 x CCD60736.1
>Sha_100178 x CCD81756.1
>Sha_104345 x CCD75299.1
>CCD77171.1 x Sha_106422
>Sha_105447 x CCD75126.1
>CCD60650.1 x Sha_107742
>CCD76966.1 x Sha_102532
>Sha_103328 x CCD79316.1
>Sha_106546 x CCD77029.1
>CCD82314.1 x Sha_100524
>Sha_101791 x CCD75209.1
>Sha_104182 x CCD59233.1
>Sha_102875 x CCD76685.1
>Sha_106890 x CCD82164.1
>CCD81968.1 x Sha_107405
>Sha_100714 x CCD60561.1
>Sha_106414 x CCD81381.1
>CCD61060.1 x Sha_100615
>Sha_100355 x CAY17694.1
>CCD77739.1 x Sha_105731
>Sha_107737 x CCD59151.1
>CCD75599.1 x Sha_107921
>Sha_103163 x CCD81293.1
>Sha_105964 x CCD79139.1
>Sha_104266 x CAY17148.1
>Sha_107895 x CCD77648.1
>Sha_104490 x CCD79433.1
>CCD60769.1 x Sha_200338
>Sha_100856 x CCD77925.1
>CCD76354.1 x Sha_104975
>CCD74697.1 x Sha_400040
>CCD75569.1 x Sha_100034
>CCD59852.1 x Sha_107253
>Sha_102513 x CCD60095.1
>Sha_103152 x CCD78792.1
>CCD82117.1 x Sha_102085
>CCD60218.1 x Sha_100161
>CCD82333.1 x Sha_104267
>CAZ29651.1 x Sha_100374
>CCD80281.1 x Sha_105222
>CCD60513.1 x Sha_101554
>Sha_103496 x CCD82141.1
>CCD80562.1 x Sha_107856
>CCD76439.1 x Sha_107706
>CCD78067.1 x Sha_102709
>CCD75756.1 x Sha_102192
>CCD80589.1 x Sha_107125
>CCD61095.1 x Sha_102686
>CCD82957.1 x Sha_105697
>CCD59425.1 x Sha_100706
>Sha_100233 x CCD75893.1
>CCD81320.1 x Sha_107313
>CCD58285.1 x Sha_107635
>Sha_105779 x CCD58142.1
>Sha_103309 x CCD78027.1
>CCD60575.1 x Sha_200623
>CCD59456.1 x Sha_105739
>Sha_109540 x CCD80592.1
>CCD78323.1 x Sha_103582
>Sha_106954 x CCD82204.1
>Sha_103925 x CAZ35472.2
>CCD75749.1 x Sha_103489
>CCD60257.1 x Sha_103688
>Sha_104998 x CCD76166.1
>CCD60536.1 x Sha_106892
>Sha_100866 x CCD76953.1
>Sha_106792 x CCD80567.1
>Sha_107839 x CCD78618.1
>CCD79865.1 x Sha_101122
>CAZ37618.1 x Sha_101708
>CCD77134.1 x Sha_103356
>Sha_107135 x CCD77752.1
>CCD82360.1 x Sha_104872
>CCD82368.1 x Sha_105185
>Sha_102897 x CCD74999.1
>Sha_104754 x CCD74998.1
>Sha_104541 x CCD78651.1
>CCD77368.1 x Sha_200235
>CCD82717.1 x Sha_103815
>CCD75144.1 x Sha_100640
>CCD60179.1 x Sha_105666
>CCD58678.1 x Sha_106442
>CCD60542.1 x Sha_101243
>CCD60323.1 x Sha_108348
>Sha_107139 x CCD60164.1
>CCD78123.1 x Sha_102209
>CCD74633.1 x Sha_104271
>Sha_102959 x CCD79731.1
>Sha_103481 x CCD77585.1
>Sha_100628 x CCD75545.1
>CAZ30723.2 x Sha_102466
>Sha_105213 x CCD75057.1
>CCD75154.1 x Sha_106652
>CCD79893.1 x Sha_106534
>Sha_105390 x CCD83005.1
>Sha_106035 x CCD79149.1
>Sha_100842 x CCD82294.1
>CCD60147.1 x Sha_102269
>CCD58902.1 x Sha_108047
>CCD60722.1 x Sha_107098
>CCD77786.1 x Sha_101715
>Sha_107210 x CCD80790.1
>Sha_104640 x CCD58827.1
>CCD78698.1 x Sha_105930
>Sha_102404 x CCD74714.1
>CCD58648.1 x Sha_300228
>Sha_108832 x CCD59978.1
>Sha_102405 x CCD79826.1
>CCD79164.1 x Sha_104014
>Sha_105214 x CCD75517.1
>CCD75900.1 x Sha_106909
>CCD77485.1 x Sha_106775
>CCD58739.1 x Sha_106562
>CCD82901.1 x Sha_100439
>Sha_102502 x CCD78626.1
>Sha_106811 x CCD75055.1
>Sha_101142 x CCD59281.1
>CCD60157.1 x Sha_105937
>Sha_102366 x CCD75931.1
>Sha_105605 x CCD81760.1
>Sha_107349 x CCD61016.1
>Sha_100510 x CCD77896.1
>CCD79602.1 x Sha_100922
>Sha_104170 x CCD76142.1
>CCD59624.1 x Sha_103833
>CCD79362.1 x Sha_102683
>Sha_102031 x CCD79618.1
>Sha_105876 x CCD82781.1
>Sha_104713 x CCD78516.1
>CCD59836.1 x Sha_103388
>Sha_102622 x CCD82740.1
>CCD79429.1 x Sha_105639
>Sha_107290 x CCD79500.1
>CCD59196.1 x Sha_105675
>CCD59124.1 x Sha_103713
>Sha_105431 x CCD76634.1
>Sha_106207 x CCD75468.1
>Sha_104350 x CCD82392.1
>CCD75419.1 x Sha_301378
>CAZ37396.2 x Sha_104974
>CCD58519.1 x Sha_104322
>Sha_108378 x CCD77057.1
>Sha_100043 x CCD81142.1
>CCD79764.1 x Sha_107274
>CCD83007.1 x Sha_105668
>Sha_106937 x CCD80646.1
>CCD77698.1 x Sha_105024
>CCD74853.1 x Sha_105059
>Sha_105836 x CCD80440.1
>Sha_200629 x CCD60349.1
>CAZ32053.2 x Sha_300788
>CCD78231.1 x Sha_101764
>CCD79173.1 x Sha_103406
>CCD78122.1 x Sha_105632
>CCD82309.1 x Sha_102754
>Sha_300346 x CCD76944.1
>Sha_106440 x CCD59154.1
>Sha_104545 x CCD60701.1
>Sha_105863 x CCD78634.1
>CCD78665.1 x Sha_106586
>CCD80748.1 x Sha_300583
>Sha_100110 x CCD76283.1
>Sha_103327 x CCD82322.1
>Sha_105065 x CCD77147.1
>Sha_107840 x CCD79336.1
>Sha_105683 x CCD81174.1
>CCD77884.1 x Sha_101348
>CCD79308.1 x Sha_103926
>Sha_104499 x CCD74716.1
>CCD81533.1 x Sha_101934
>CCD77321.1 x Sha_106479
>Sha_103504 x CCD81856.1
>CCD74598.1 x Sha_103932
>CCD78234.1 x Sha_100638
>Sha_101219 x CCD80604.1
>CCD82588.1 x Sha_101630
>Sha_104282 x CCD82907.1
>CCD79974.1 x Sha_106604
>Sha_107315 x CCD74751.1
>CCD79144.1 x Sha_104740
>CCD58572.1 x Sha_108281
>CCD79546.1 x Sha_107751
>Sha_107665 x CCD74951.1
>CCD82875.1 x Sha_108327
>Sha_106198 x CAZ30456.2
>Sha_103093 x CCD80377.1
>Sha_104395 x CCD58668.1
>CCD59303.1 x Sha_101848
>CCD82916.1 x Sha_106466
>CCD59347.1 x Sha_105508
>CCD78484.1 x Sha_200052
>CCD78927.1 x Sha_105521
>CCD77973.1 x Sha_100851
>Sha_200487 x CCD80505.1
>CCD60901.1 x Sha_100819
>Sha_105256 x CCD78450.1
>Sha_100900 x CCD80355.1
>Sha_106438 x CCD80895.1
>CCD78785.1 x Sha_104950
>CCD77100.1 x Sha_100557
>CCD79557.1 x Sha_106391
>CCD81691.1 x Sha_102356
>CCD59393.1 x Sha_104943
>CCD82326.1 x Sha_104930
>Sha_100536 x CCD77569.1
>CCD82950.1 x Sha_107893
>Sha_300771 x CCD82487.1
>CCD78248.1 x Sha_102515
>CCD78616.1 x Sha_104318
>Sha_105813 x CCD76306.1
>Sha_301197 x CCD60754.1
>CCD81598.1 x Sha_101523
>CCD74768.1 x Sha_101280
>CCD78042.1 x Sha_105168
>Sha_103365 x CCD60020.1
>Sha_100326 x CCD76631.1
>CCD60085.1 x Sha_106049
>CCD59285.1 x Sha_103521
>Sha_100764 x CCD74744.1
>CCD74729.1 x Sha_107437
>Sha_103426 x CCD77803.1
>Sha_103620 x CCD77103.1
>Sha_100546 x CCD82061.1
>CCD60585.1 x Sha_105629
>Sha_101542 x CCD59310.1
>Sha_101266 x CCD79808.1
>Sha_101281 x CCD80004.1
>Sha_103164 x CCD80026.1
>CCD78215.1 x Sha_107977
>CCD75549.1 x Sha_104829
>Sha_300451 x CCD58758.1
>CCD78004.1 x Sha_104436
>Sha_107801 x CAZ30714.2
>CCD60932.1 x Sha_103993
>CCD60720.1 x Sha_100757
>CCD80903.1 x Sha_102223
>Sha_400045 x CCD80912.1
>Sha_100345 x CCD59688.1
>Sha_107689 x CCD60659.1
>Sha_200072 x CCD58849.1
>CCD76617.1 x Sha_100964
>CCD58771.1 x Sha_100315
>Sha_108324 x CCD82170.1
>Sha_104732 x CCD81807.1
>Sha_101896 x CCD79746.1
>CCD60251.1 x Sha_101853
>Sha_108428 x CCD61085.1
>Sha_103613 x CCD59402.1
>CCD80854.1 x Sha_101583
>CCD60893.1 x Sha_105596
>CCD75412.1 x Sha_101904
>Sha_105797 x CCD77528.1
>CCD82926.1 x Sha_100731
>CCD60814.1 x Sha_105126
>CCD82298.1 x Sha_107794
>CCD83021.1 x Sha_107281
>Sha_300604 x CCD79538.1
>CCD78522.1 x Sha_100790
>CCD78518.1 x Sha_108367
>Sha_108243 x CCD77592.1
>CCD59174.1 x Sha_106971
>Sha_105500 x CCD60378.1
>Sha_104426 x CCD81257.1
>Sha_100174 x CCD79243.1
>CCD79861.1 x Sha_101824
>Sha_107207 x CCD82507.1
>CCD76245.1 x Sha_107170
>Sha_107653 x CCD76307.1
>CCD60086.1 x Sha_109637
>Sha_105360 x CCD80000.1
>CCD78777.1 x Sha_105694
>Sha_108307 x CCD80780.1
>Sha_100290 x CCD82762.1
>CCD78559.1 x Sha_106151
>Sha_200397 x CCD82709.1
>CCD76562.1 x Sha_107506
>Sha_100039 x CCD75593.1
>CCD80400.1 x Sha_101951
>Sha_103787 x CCD60850.1
>Sha_103702 x CCD75132.1
>CCD75863.1 x Sha_400246
>Sha_102011 x CCD74884.1
>Sha_200037 x CCD59667.1
>CCD74904.1 x Sha_101779
>CCD81281.1 x Sha_105820
>CCD78542.1 x Sha_105132
>CCD60035.1 x Sha_100507
>CCD74790.1 x Sha_108193
>CCD82343.1 x Sha_100136
>Sha_108319 x CCD60869.1
>CCD60072.1 x Sha_104274
>CCD77470.1 x Sha_102612
>CCD59629.1 x Sha_107088
>Sha_102127 x CCD80071.1
>CCD80463.1 x Sha_106655
>Sha_300222 x CCD78928.1
>Sha_104254 x CCD78406.1
>Sha_104778 x CCD79360.1
>CCD60263.1 x Sha_101197
>Sha_107572 x CCD75166.1
>Sha_103642 x CCD78921.1
>Sha_107092 x CCD79844.1
>Sha_101331 x CCD81010.1
>CCD76521.1 x Sha_100677
>Sha_104489 x CAZ36376.1
>Sha_101302 x CCD79080.1
>CCD82798.1 x Sha_108419
>Sha_106517 x CCD78118.1
>CCD58583.1 x Sha_100811
>Sha_103804 x CCD78998.1
>Sha_105142 x CCD78787.1
>CCD81554.1 x Sha_107155
>Sha_101120 x CCD78132.1
>Sha_106421 x CCD60803.1
>CCD80313.1 x Sha_103631
>CCD79738.1 x Sha_200650
>Sha_102281 x CCD74895.1
>Sha_109114 x CCD81626.1
>Sha_107799 x CCD78876.1
>CCD80709.1 x Sha_103150
>CCD76125.1 x Sha_102059
>CCD81791.1 x Sha_120121
>Sha_103194 x CCD80588.1
>CCD76420.1 x Sha_105558
>CCD59035.1 x Sha_101135
>CAY18718.1 x Sha_102918
>CCD79427.1 x Sha_101750
>CCD80061.1 x Sha_103385
>Sha_107987 x CCD74987.1
>CCD77487.1 x Sha_103191
>CCD82454.1 x Sha_200683
>Sha_102258 x CCD81015.1
>CCD81725.1 x Sha_104947
>Sha_106425 x CCD79049.1
>CCD80385.1 x Sha_102626
>CCD82391.1 x Sha_105902
>CCD81453.1 x Sha_101604
>Sha_105284 x CCD59068.1
>CCD81191.1 x Sha_105730
>CCD82218.1 x Sha_300987
>Sha_106361 x CCD75150.1
>Sha_107610 x CCD60772.1
>CCD58860.1 x Sha_106594
>CCD82577.1 x Sha_106153
>CCD79687.1 x Sha_102608
>Sha_103629 x CCD81812.1
>Sha_104317 x CCD78364.1
>CCD76097.1 x Sha_106606
>Sha_300428 x CCD77301.1
>Sha_103081 x CAZ37435.2
>CCD81827.1 x Sha_107890
>Sha_100066 x CCD76143.1
>Sha_102117 x CCD59602.1
>CCD81290.1 x Sha_100394
>Sha_107273 x CCD75973.1
>Sha_102327 x CAZ35272.1
>CCD76550.1 x Sha_102430
>CCD82707.1 x Sha_106062
>CCD75810.1 x Sha_105933
>CCD58663.1 x Sha_108027
>CCD76609.1 x Sha_106618
>Sha_200424 x CCD58782.1
>Sha_300572 x CCD82047.1
>Sha_301338 x CCD80159.1
>CCD60880.1 x Sha_100377
>CCD77317.1 x Sha_105651
>Sha_100579 x CCD75796.1
>CCD59942.1 x Sha_106113
>Sha_100327 x CCD60192.1
>Sha_104553 x CCD80457.1
>Sha_104880 x CCD78644.1
>Sha_106782 x CCD77664.1
>CCD58853.1 x Sha_100887
>Sha_105745 x CCD81447.1
>CCD75160.1 x Sha_104285
>Sha_102786 x CCD80287.1
>CCD75513.1 x Sha_104554
>CAZ39035.1 x Sha_103026
>CCD79556.1 x Sha_104140
>CCD77832.1 x Sha_103677
>Sha_107623 x CCD80214.1
>CCD63152.1 x Sha_300923
>CCD81517.1 x Sha_301415
>CCD80176.1 x Sha_106963
>Sha_103557 x CCD76404.1
>CCD78881.1 x Sha_101277
>Sha_105371 x CCD78159.1
>Sha_101927 x CCD59927.1
>Sha_100336 x CCD75921.1
>Sha_105709 x CCD75174.1
>CCD79742.1 x Sha_109659
>Sha_300437 x CCD74878.1
>CCD76332.1 x Sha_104820
>CCD78816.1 x Sha_200727
>Sha_101283 x CCD80698.1
>Sha_100761 x CCD58606.1
>CCD80254.1 x Sha_106610
>CCD76492.1 x Sha_103648
>Sha_200333 x CCD60326.1
>CCD77679.1 x Sha_105553
>CCD81405.1 x Sha_104627
>CCD59430.1 x Sha_100218
>Sha_101479 x CCD60818.1
>Sha_101491 x CCD77923.1
>CCD78682.1 x Sha_105366
>Sha_108228 x CCD59165.1
>Sha_101110 x CCD83105.1
>CCD81889.1 x Sha_104421
>Sha_104199 x CCD76432.1
>CCD82459.1 x Sha_101885
>Sha_200663 x CCD75353.1
>CCD77115.1 x Sha_102412
>Sha_108077 x CAZ29644.1
>Sha_106179 x CCD58947.1
>Sha_101553 x CCD81184.1
>Sha_108369 x CCD79601.1
>Sha_104687 x CCD80966.1
>CCD75103.1 x Sha_105287
>CCD75499.1 x Sha_105477
>Sha_104894 x CCD80984.1
>CCD75946.1 x Sha_300582
>Sha_101806 x CCD59854.1
>CCD79051.1 x Sha_100014
>Sha_100751 x CCD82348.1
>CCD60481.1 x Sha_107221
>Sha_107234 x CCD80826.1
>Sha_101279 x CCD60784.1
>Sha_107975 x CCD80373.1
>Sha_200878 x CCD81708.1
>Sha_104031 x CCD81232.1
>CCD77607.1 x Sha_301383
>Sha_105771 x CCD81753.1
>Sha_104303 x CCD81486.1
>Sha_100357 x CAZ36532.1
>Sha_104653 x CCD82330.1
>CCD74702.1 x Sha_104249
>CCD80098.1 x Sha_106398
>CCD80326.1 x Sha_107258
>Sha_104491 x CCD75053.1
>CCD77654.1 x Sha_106230
>CCD59162.1 x Sha_200994
>CCD80405.1 x Sha_102249
>Sha_102092 x CCD77287.1
>CCD80082.1 x Sha_106612
>Sha_108127 x CCD80236.1
>Sha_101371 x CCD78388.1
>CCD79869.1 x Sha_101022
>CCD82138.1 x Sha_106260
>CCD80500.1 x Sha_104385
>Sha_106374 x CCD76575.1
>Sha_301391 x CCD79745.1
>CCD79151.1 x Sha_101936
>Sha_101174 x CCD82599.1
>Sha_107262 x CCD78603.1
>CCD76490.1 x Sha_101416
>CCD60708.1 x Sha_108073
>CCD82865.1 x Sha_106445
>CCD78732.1 x Sha_104248
>Sha_105403 x CCD78795.1
>Sha_106006 x CCD79237.1
>Sha_105572 x CCD75694.1
>CCD78565.1 x Sha_103674
>Sha_102569 x CCD60956.1
>Sha_107875 x CCD59071.1
>Sha_107781 x CCD74972.1
>CCD76500.1 x Sha_101158
>CCD59261.1 x Sha_400208
>Sha_103566 x CCD76133.1
>CCD78885.1 x Sha_101387
>CCD80270.1 x Sha_200838
>Sha_200347 x CCD76484.1
>CCD80882.1 x Sha_101917
>CCD58951.1 x Sha_101261
>Sha_107452 x CCD81767.1
>CCD81819.1 x Sha_107064
>Sha_108446 x CCD79710.1
>Sha_102172 x CCD59897.1
>CCD75666.1 x Sha_200111
>CCD58833.1 x Sha_104342
>CCD80407.1 x Sha_300735
>Sha_100780 x CCD74799.1
>Sha_106291 x CCD80309.1
>CCD75496.1 x Sha_200638
>CCD82513.1 x Sha_104940
>Sha_105204 x CCD75260.1
>CCD59748.1 x Sha_200384
>CCD79372.1 x Sha_100381
>CCD78646.1 x Sha_103881
>CCD58923.1 x Sha_101349
>CCD81260.1 x Sha_104738
>CCD75021.1 x Sha_106967
>CCD81253.1 x Sha_102320
>Sha_101299 x CCD59175.1
>Sha_100905 x CCD81450.1
>Sha_105190 x CCD58952.1
>CCD60472.1 x Sha_103977
>Sha_107608 x CCD75240.1
>Sha_100143 x CCD77466.1
>CCD79506.1 x Sha_104025
>Sha_102475 x CCD60778.1
>Sha_105300 x CCD80406.1
>CCD78251.1 x Sha_107134
>Sha_101015 x CCD59311.1
>Sha_107948 x CCD78297.1
>CCD79536.1 x Sha_105217
>CCD76244.1 x Sha_102388
>CCD77707.1 x Sha_102184
>CCD78551.1 x Sha_106527
>Sha_108142 x CCD78039.1
>Sha_100938 x CCD77370.1
>CCD77372.1 x Sha_107103
>CCD81030.1 x Sha_102627
>CCD60935.1 x Sha_200031
>Sha_104741 x CCD76129.1
>CCD78750.1 x Sha_200294
>Sha_104269 x CCD59443.1
>CCD59627.1 x Sha_104186
>CCD60603.1 x Sha_100479
>CCD81484.1 x Sha_101248
>CCD78254.1 x Sha_102454
>Sha_104996 x CCD59835.1
>CCD78786.1 x Sha_103101
>CCD82465.1 x Sha_103142
>CCD81835.1 x Sha_106654
>Sha_100006 x CCD59027.1
>CCD60566.1 x Sha_103909
>CCD83081.1 x Sha_301053
>CCD81775.1 x Sha_200826
>CCD81000.1 x Sha_105767
>Sha_103641 x CCD80691.1
>Sha_102102 x CCD77396.1
>CCD82909.1 x Sha_107180
>CCD77320.1 x Sha_300692
>CCD59984.1 x Sha_100138
>CCD82878.1 x Sha_101787
>CCD80933.1 x Sha_102956
>Sha_200606 x CCD59296.1
>Sha_100314 x CCD76267.1
>Sha_101648 x CCD75639.1
>Sha_108278 x CCD78890.1
>Sha_105386 x CCD78964.1
>CCD59520.1 x Sha_104797
>CCD79864.1 x Sha_103576
>CCD76012.1 x Sha_107693
>Sha_107342 x CCD74692.1
>CCD79932.1 x Sha_105980
>Sha_103295 x CCD59284.1
>Sha_102565 x CCD60446.1
>CCD79025.1 x Sha_200481
>Sha_200768 x CCD76216.1
>Sha_103267 x CCD58601.1
>Sha_108160 x CCD79700.1
>CCD77674.1 x Sha_104717
>CCD60456.1 x Sha_100305
>CAZ36668.2 x Sha_101971
>Sha_105886 x CCD74761.1
>Sha_103325 x CCD77256.1
>CCD77512.1 x Sha_106303
>CCD78415.1 x Sha_101383
>Sha_104120 x CCD77342.1
>CCD78625.1 x Sha_104924
>Sha_106032 x CCD77807.1
>Sha_200244 x CCD81776.1
>CCD77124.1 x Sha_106355
>CCD77281.1 x Sha_104613
>Sha_105402 x CCD80416.1
>Sha_100021 x CCD78070.1
>Sha_101075 x CCD60366.1
>CCD77791.1 x Sha_106188
>CCD75528.1 x Sha_103300
>CCD81684.1 x Sha_107301
>CCD77881.1 x Sha_106192
>CCD74818.1 x Sha_103966
>Sha_107049 x CCD80969.1
>Sha_108402 x CCD77194.1
>Sha_103664 x CCD80399.1
>Sha_400102 x CCD80148.1
>CAZ36664.1 x Sha_200419
>CCD59277.1 x Sha_400188
>Sha_102142 x CCD79337.1
>Sha_101820 x CCD77041.1
>CCD76635.1 x Sha_106949
>Sha_100004 x CCD77711.1
>Sha_101640 x CCD76134.1
>Sha_101481 x CCD59037.1
>CCD58631.1 x Sha_101071
>Sha_104281 x CCD60010.1
>CCD76161.1 x Sha_102977
>Sha_107299 x CCD81271.1
>CCD76983.1 x Sha_103880
>CCD83018.1 x Sha_100284
>CCD59801.1 x Sha_107637
>Sha_400311 x CCD82299.1
>Sha_200752 x CCD78633.1
>CCD79586.1 x Sha_108170
>CCD80616.1 x Sha_107283
>CCD75427.1 x Sha_102398
>CCD78860.1 x Sha_101754
>CCD58875.1 x Sha_103395
>CCD78858.1 x Sha_106484
>Sha_107789 x CCD83074.1
>Sha_100325 x CCD75042.1
>Sha_101359 x CCD79374.1
>CCD78171.1 x Sha_300254
>Sha_300468 x CCD75279.1
>Sha_105547 x CCD76173.1
>CCD79121.1 x Sha_104590
>Sha_107102 x CCD60514.1
>CCD58511.1 x Sha_105725
>Sha_102644 x CCD81507.1
>CCD79438.1 x Sha_102770
>CCD81749.1 x Sha_106557
>Sha_106376 x CCD82946.1
>CCD60277.1 x Sha_300645
>CCD79966.1 x Sha_101589
>CCD60805.1 x Sha_104686
>Sha_101155 x CCD60452.1
>CCD75248.1 x Sha_103039
>Sha_104543 x CCD77096.1
>CCD79548.1 x Sha_100026
>Sha_100310 x CCD58796.1
>CCD83115.1 x Sha_104236
>CCD76451.1 x Sha_100957
>Sha_101992 x CCD60128.1
>CCD76288.1 x Sha_101759
>Sha_107292 x CCD59209.1
>CCD82805.1 x Sha_100774
>CCD59432.1 x Sha_103738
>Sha_101870 x CCD82910.1
>Sha_400155 x CCD82954.1
>Sha_105890 x CCD77216.1
>CCD79160.1 x Sha_104483
>CAZ38939.1 x Sha_105944
>CCD82057.1 x Sha_103581
>CCD81566.1 x Sha_106865
>CCD81167.1 x Sha_105262
>CCD59225.1 x Sha_100665
>CCD76590.1 x Sha_106437
>CCD60948.1 x Sha_103044
>Sha_200188 x CCD81351.1
>CCD78351.1 x Sha_107425
>Sha_400054 x CCD78579.1
>Sha_107941 x CCD77890.1
>CAZ37479.1 x Sha_103663
>CCD80816.1 x Sha_106786
>CCD78761.1 x Sha_106086
>Sha_105867 x CCD77077.1
>CCD61103.1 x Sha_108129
>CAZ36105.2 x Sha_104734
>Sha_300318 x CCD81829.1
>Sha_101315 x CCD59464.1
>Sha_200532 x CCD74891.1
>CCD82332.1 x Sha_101770
>CAZ36825.1 x Sha_105774
>CCD75518.1 x Sha_100742
>CCD82362.1 x Sha_100226
>Sha_101153 x CCD77921.1
>CCD82791.1 x Sha_101654
>CCD77172.1 x Sha_103345
>Sha_103494 x CCD59892.1
>Sha_105601 x CCD78245.1
>CCD82782.1 x Sha_101608
>CAZ33728.1 x Sha_105064
>Sha_107536 x CCD77072.1
>CCD78162.1 x Sha_106184
>CCD60321.1 x Sha_106152
>CCD80158.1 x Sha_104921
>Sha_400389 x CCD81458.1
>CCD77783.1 x Sha_105484
>CCD75789.1 x Sha_102646
>Sha_103170 x CCD58595.1
>CCD81617.1 x Sha_101610
>Sha_105780 x CCD81432.1
>CCD80144.1 x Sha_108403
>CCD59173.1 x Sha_101863
>Sha_103009 x CCD76214.1
>Sha_106043 x CCD74648.1
>Sha_101096 x CCD77268.1
>Sha_200856 x CCD77025.1
>CCD81946.1 x Sha_107690
>Sha_200057 x CCD79232.1
>CCD77426.1 x Sha_103527
>CCD81392.1 x Sha_104231
>CCD58555.1 x Sha_101507
>Sha_102141 x CCD78836.1
>Sha_301058 x CCD82293.1
>Sha_107974 x CCD58562.1
>Sha_107744 x CCD75834.1
>CCD82475.1 x Sha_104041
>CCD76556.1 x Sha_100894
>CCD60193.1 x Sha_107986
>CCD81127.1 x Sha_104907
>CCD78720.1 x Sha_105161
>Sha_107619 x CCD75786.1
>Sha_101595 x CCD81448.1
>Sha_105455 x CCD80769.1
>CCD82902.1 x Sha_102834
>CCD80741.1 x Sha_100081
>CCD74922.1 x Sha_102485
>CCD77548.1 x Sha_103772
>CCD80911.1 x Sha_104946
>Sha_106910 x CCD60024.1
>CCD58906.1 x Sha_103490
>Sha_104224 x CCD59072.1
>Sha_108310 x CCD77682.1
>Sha_104971 x CCD78523.1
>Sha_102145 x CCD77969.1
>CCD59304.1 x Sha_108097
>Sha_105135 x CCD59507.1
>CCD78649.1 x Sha_105038
>CCD82287.1 x Sha_101851
>Sha_108026 x CCD74900.1
>CCD59471.1 x Sha_100673
>Sha_106761 x CCD82770.1
>Sha_105466 x CCD78250.1
>Sha_100153 x CCD79200.1
>Sha_104413 x CCD81657.1
>CCD78695.1 x Sha_104885
>Sha_101707 x CCD76680.1
>Sha_101836 x CCD79679.1
>Sha_102357 x CCD58726.1
>CCD59743.1 x Sha_107620
>CCD74862.1 x Sha_107089
>CCD58943.1 x Sha_108000
>Sha_104733 x CCD75714.1
>CCD80356.1 x Sha_107453
>Sha_100176 x CCD60753.1
>CCD60245.1 x Sha_107846
>Sha_107257 x CCD74676.1
>Sha_106762 x CCD82915.1
>Sha_105948 x CCD80992.1
>Sha_106994 x CCD60299.1
>CCD59797.1 x Sha_107899
>CCD77140.1 x Sha_104783
>CCD80130.1 x Sha_103480
>Sha_101323 x CCD77882.1
>CCD80914.1 x Sha_107457
>Sha_107006 x CCD58486.1
>Sha_200721 x CCD80105.1
>Sha_105388 x CCD75453.1
>Sha_100832 x CCD59001.1
>Sha_108223 x CCD77490.1
>Sha_106136 x CAZ38993.1
>CCD60973.1 x Sha_101395
>Sha_103989 x CCD60172.1
>CCD75379.1 x Sha_105140
>CCD59924.1 x Sha_101694
>Sha_102279 x CCD80593.1
>CCD81368.1 x Sha_104048
>Sha_107123 x CCD76564.1
>CCD79519.1 x Sha_105003
>Sha_105464 x CCD77109.1
>Sha_103984 x CCD60313.1
>CCD77795.1 x Sha_104706
>Sha_105884 x CCD75454.1
>Sha_106161 x CCD59486.1
>CCD80689.1 x Sha_101476
>Sha_104595 x CCD58629.1
>CCD59557.1 x Sha_200248
>CCD83004.1 x Sha_108622
>CCD81884.1 x Sha_105690
>Sha_107026 x CCD59406.1
>CCD59395.1 x Sha_104779
>Sha_101487 x CCD77821.1
>CCD78758.1 x Sha_107113
>Sha_104422 x CCD82352.1
>CCD77361.1 x Sha_105565
>CCD79317.1 x Sha_102615
>CCD75205.1 x Sha_105722
>CCD60487.1 x Sha_103111
>Sha_107703 x CCD80681.1
>Sha_100923 x CCD82468.1
>Sha_106124 x CAZ35934.1
>CCD82793.1 x Sha_105443
>Sha_106911 x CCD59437.1
>CCD75133.1 x Sha_105206
>Sha_105773 x CCD81088.1
>CCD77206.1 x Sha_104477
>CCD59879.1 x Sha_200875
>CCD60022.1 x Sha_300489
>Sha_106141 x CCD77868.1
>Sha_106600 x CCD60895.1
>CCD82574.1 x Sha_105594
>Sha_104178 x CCD78236.1
>CCD79668.1 x Sha_102719
>CCD75337.1 x Sha_301392
>CCD58924.1 x Sha_100008
>CCD78356.1 x Sha_106070
>CCD80106.1 x Sha_103769
>Sha_104694 x CCD80121.1
>CCD80380.1 x Sha_100633
>Sha_103997 x CAZ28181.2
>CCD79292.1 x Sha_105043
>Sha_104466 x CCD78442.1
>CCD78781.1 x Sha_102480
>CCD78965.1 x Sha_200527
>CCD76233.1 x Sha_103847
>Sha_100644 x CCD60949.1
>Sha_400184 x CCD78021.1
>CCD59694.1 x Sha_102645
>CCD60911.1 x Sha_102383
>CCD61024.1 x Sha_300711
>Sha_106007 x CCD75629.1
>CCD79471.1 x Sha_300016
>Sha_104846 x CAZ38262.2
>CCD81556.1 x Sha_103764
>CCD78273.1 x Sha_101105
>CAY17784.1 x Sha_104409
>Sha_107106 x CCD74586.1
>CCD60793.1 x Sha_100292
>CCD77782.1 x Sha_101959
>Sha_105212 x CCD75512.1
>CCD79582.1 x Sha_103500
>CCD60043.1 x Sha_104721
>CCD81239.1 x Sha_200271
>Sha_104189 x CCD77935.1
>Sha_108379 x CCD81039.1
>CCD82121.1 x Sha_200731
>CCD81469.1 x Sha_105765
>Sha_106444 x CCD58382.1
>Sha_104592 x CCD78061.1
>Sha_105316 x CCD58517.1
>Sha_100953 x CCD59077.1
>Sha_107944 x CCD78020.1
>Sha_102761 x CCD80124.1
>CCD80763.1 x Sha_104265
>CCD78210.1 x Sha_102585
>CCD80656.1 x Sha_109709
>CCD78324.1 x Sha_100270
>CCD75153.1 x Sha_104216
>CCD78191.1 x Sha_103110
>Sha_101990 x CCD81806.1
>CCD82868.1 x Sha_107592
>CCD82481.1 x Sha_105478
>CCD79607.1 x Sha_107876
>Sha_100549 x CCD76112.1
>Sha_105120 x CCD78875.1
>CCD76099.1 x Sha_103060
>Sha_105072 x CCD81288.1
>CCD77516.1 x Sha_101260
>Sha_107544 x CCD59725.1
>Sha_104772 x CCD79694.1
>CCD74872.1 x Sha_104468
>Sha_200217 x CCD77456.1
>CCD77003.1 x Sha_200520
>CCD79571.1 x Sha_106434
>CCD82654.1 x Sha_105174
>CCD78000.1 x Sha_101965
>CCD75550.1 x Sha_103090
>CCD58393.1 x Sha_103842
>CCD59923.1 x Sha_103251
>Sha_400147 x CCD82195.1
>CCD77313.1 x Sha_102358
>CCD81578.1 x Sha_103192
>CCD59117.1 x Sha_102402
>CCD81625.1 x Sha_300382
>Sha_105085 x CCD76528.1
>Sha_101877 x CCD81177.1
>CCD60900.1 x Sha_104067
>CCD82945.1 x Sha_103919
>CCD60655.1 x Sha_200666
>Sha_102097 x CCD75578.1
>Sha_107930 x CCD79062.1
>Sha_107561 x CCD80959.1
>CCD78676.1 x Sha_106269
>Sha_106942 x CCD59601.1
>CCD78549.1 x Sha_104744
>Sha_300741 x CCD79259.1
>Sha_103196 x CCD76663.1
>Sha_107455 x CCD82917.1
>Sha_101960 x CCD75083.1
>Sha_101297 x CCD75938.1
>Sha_100022 x CCD61043.1
>Sha_109469 x CCD77177.1
>CCD82113.1 x Sha_100463
>Sha_103462 x CCD74694.1
>CCD58566.1 x Sha_103320
>CCD77845.1 x Sha_101561
>Sha_400120 x CCD75478.1
>CCD75539.1 x Sha_104348
>CCD77139.1 x Sha_105148
>CCD78832.1 x Sha_103358
>Sha_101217 x CCD75318.1
>CCD77137.1 x Sha_103143
>CCD58912.1 x Sha_107979
>CCD82713.1 x Sha_102326
>Sha_200221 x CCD60556.1
>CCD77907.1 x Sha_100467
>CCD80415.1 x Sha_106525
>CCD59502.1 x Sha_101660
>CCD59295.1 x Sha_103517
>CCD77775.1 x Sha_105712
>Sha_107174 x CCD82249.1
>Sha_105546 x CCD74834.1
>CCD59202.1 x Sha_100068
>Sha_104206 x CCD74907.1
>CAZ36644.1 x Sha_104979
>Sha_102174 x CCD59010.1
>Sha_102950 x CCD80462.1
>Sha_105984 x CCD82090.1
>Sha_103575 x CCD79142.1
>Sha_107755 x CCD60473.1
>CCD82312.1 x Sha_102625
>Sha_101696 x CCD77146.1
>CCD61034.1 x Sha_105229
>Sha_300398 x CCD79669.1
>CCD60014.1 x Sha_108352
>CCD59614.1 x Sha_104007
>CCD78666.1 x Sha_102594
>Sha_200453 x CCD60583.1
>CCD74629.1 x Sha_108087
>Sha_103523 x CCD80001.1
>CCD82268.1 x Sha_108345
>Sha_103611 x CCD59851.1
>CCD77314.1 x Sha_100877
>Sha_103539 x CCD83106.1
>Sha_102547 x CCD75776.1
>CCD60611.1 x Sha_102359
>CCD77589.1 x Sha_105209
>CCD79965.1 x Sha_103617
>CCD74624.1 x Sha_102750
>Sha_106490 x CCD76092.1
>CCD79385.1 x Sha_105723
>CCD81466.1 x Sha_101406
>Sha_400111 x CCD79733.1
>CCD80942.1 x Sha_100418
>Sha_105735 x CCD77187.1
>Sha_105364 x CAY17285.1
>CCD59581.1 x Sha_105315
>CCD82410.1 x Sha_105743
>CCD60683.1 x Sha_107614
>CCD78691.1 x Sha_200966
>Sha_102742 x CCD74747.1
>CCD79566.1 x Sha_103763
>CCD82823.1 x Sha_101385
>Sha_104449 x CCD82855.1
>CCD80755.1 x Sha_102080
>CCD79283.1 x Sha_109953
>Sha_104325 x CCD59073.1
>CCD82472.1 x Sha_105505
>CCD83117.1 x Sha_100960
>Sha_106427 x CCD81662.1
>CCD78673.1 x Sha_300640
>Sha_105540 x CCD77684.1
>CCD79450.1 x Sha_101355
>Sha_104524 x CCD76494.1
>CCD79619.1 x Sha_107926
>CCD76551.1 x Sha_107229
>CCD78471.1 x Sha_101295
>CCD82749.1 x Sha_102315
>Sha_101622 x CCD79229.1
>Sha_107832 x CCD82565.1
>CCD79616.1 x Sha_105240
>CCD79020.1 x Sha_105684
>Sha_100621 x CCD79041.1
>Sha_102894 x CCD77106.1
>CCD75028.1 x Sha_108317
>Sha_101766 x CCD75140.1
>Sha_100042 x CCD59753.1
>Sha_104912 x CCD76094.1
>Sha_200902 x CCD82180.1
>Sha_106482 x CCD81274.1
>Sha_108360 x CCD82020.1
>CCD77513.1 x Sha_106614
>Sha_102893 x CCD81075.1
>Sha_102103 x CCD75505.1
>Sha_103796 x CCD59350.1
>Sha_100874 x CCD74871.1
>Sha_106790 x CCD74807.1
>Sha_103258 x CCD75491.1
>Sha_105322 x CCD82587.1
>Sha_105693 x CCD78914.1
>Sha_105094 x CCD77507.1
>Sha_105692 x CCD82756.1
>Sha_200125 x CCD76341.1
>Sha_109058 x CCD58641.1
>CCD82952.1 x Sha_104977
>Sha_300826 x CCD80177.1
>Sha_106342 x CCD79792.1
>Sha_109193 x CCD79118.1
>Sha_104044 x CCD81564.1
>CCD60214.1 x Sha_103269
>CCD83026.1 x Sha_108003
>Sha_105645 x CCD76465.1
>CCD78368.1 x Sha_102607
>CCD80244.1 x Sha_104759
>CCD58873.1 x Sha_105977
>Sha_100906 x CCD79177.1
>CCD78578.1 x Sha_200429
>Sha_107127 x CCD75952.1
>CCD77040.1 x Sha_107717
>CCD81189.1 x Sha_300683
>Sha_103146 x CCD74762.1
>CCD59485.1 x Sha_107750
>CAZ37182.2 x Sha_102332
>Sha_100115 x CCD58981.1
>CCD77557.1 x Sha_106701
>CCD81888.1 x Sha_400308
>CCD58905.1 x Sha_106080
>CCD74756.1 x Sha_102503
>CCD80520.1 x Sha_107779
>Sha_102025 x CCD78582.1
>Sha_107085 x CCD59985.1
>Sha_103922 x CCD82866.1
>Sha_102922 x CCD79010.1
>CCD75788.1 x Sha_103471
>CCD60610.1 x Sha_105993
>Sha_108372 x CCD74882.1
>CAZ34912.1 x Sha_105299
>Sha_103673 x CCD77160.1
>Sha_105762 x CCD80477.1
>Sha_103013 x CCD59684.1
>CCD75712.1 x Sha_105101
>Sha_101038 x CCD58567.1
>Sha_300330 x CCD60680.1
>CCD79341.1 x Sha_101265
>CCD74693.1 x Sha_106686
>Sha_108305 x CAZ33672.1
>Sha_103405 x CCD82792.1
>Sha_107215 x CCD59107.1
>Sha_102777 x CCD80461.1
>Sha_200216 x CCD59434.1
>Sha_103401 x CCD77459.1
>CCD75396.1 x Sha_100049
>Sha_102648 x CCD78763.1
>Sha_104374 x CCD75536.1
>Sha_106506 x CCD78639.1
>Sha_103002 x CCD81269.1
>Sha_104218 x CCD80715.1
>Sha_102691 x CCD59824.1
>CCD60336.1 x Sha_102182
>Sha_106187 x CCD58728.1
>Sha_105738 x CCD81491.1
>CCD82227.1 x Sha_103537
>CCD80378.1 x Sha_103338
>Sha_109784 x CCD79978.1
>Sha_104939 x CCD74946.1
>Sha_107575 x CCD77976.1
>CCD58872.1 x Sha_200779
>CCD60443.1 x Sha_103987
>CCD58727.1 x Sha_101514
>Sha_107205 x CCD60275.1
>Sha_105678 x CCD80349.1
>Sha_106684 x CCD80332.1
>Sha_105420 x CCD79881.1
>CCD82310.1 x Sha_100505
>CCD75525.1 x Sha_104803
>CCD59833.1 x Sha_104676
>Sha_300789 x CCD60832.1
>Sha_103027 x CCD75941.1
>CCD59343.1 x Sha_104460
>CCD78170.1 x Sha_107224
>Sha_106737 x CCD76336.1
>CCD58541.1 x Sha_100428
>Sha_103264 x CCD83020.1
>CCD83070.1 x Sha_200617
>Sha_101755 x CCD78344.1
>CCD75034.1 x Sha_100352
>CCD76231.1 x Sha_105308
>Sha_102483 x CCD83066.1
>Sha_107220 x CCD80808.1
>Sha_108104 x CCD81892.1
>Sha_102091 x CCD76340.1
>CAZ37362.1 x Sha_102343
>CCD77918.1 x Sha_106298
>CCD81874.1 x Sha_102757
>CCD76955.1 x Sha_105073
>CCD59111.1 x Sha_107499
>Sha_107858 x CCD79026.1
>CCD80209.1 x Sha_102072
>Sha_200258 x CCD75488.1
>CCD75213.1 x Sha_103544
>Sha_106914 x CCD81061.1
>CCD79397.1 x Sha_100475
>CCD80094.1 x Sha_108398
>CCD78658.1 x Sha_106046
>CCD76544.1 x Sha_104589
>Sha_300458 x CCD75112.1
>CCD75060.1 x Sha_104056
>CCD58753.1 x Sha_107435
>Sha_106598 x CCD81997.1
>CCD78284.1 x Sha_104369
>Sha_105106 x CCD59612.1
>CCD59403.1 x Sha_107271
>CCD81664.1 x Sha_301011
>CCD58918.1 x Sha_101839
>Sha_100772 x CCD61094.1
>CCD60531.1 x Sha_400037
>Sha_107048 x CCD59944.1
>CCD79729.1 x Sha_106674
>Sha_104539 x CCD77340.1
>Sha_108400 x CCD78420.1
>CCD59043.1 x Sha_107347
>Sha_103422 x CCD76628.1
>CCD58870.1 x Sha_102910
>CCD75852.1 x Sha_107055
>CCD79411.1 x Sha_107699
>CCD75210.1 x Sha_106592
>CCD60788.1 x Sha_200304
>CCD75234.1 x Sha_101762
>Sha_102886 x CCD61069.1
>CCD78687.1 x Sha_106847
>CAZ39000.2 x Sha_104208
>Sha_106387 x CCD81154.1
>CCD59258.1 x Sha_100760
>CCD76301.1 x Sha_103341
>Sha_104703 x CAZ35940.2
>Sha_108075 x CCD76174.1
>Sha_103067 x CCD59578.1
>CCD74844.1 x Sha_108182
>CCD60082.1 x Sha_106146
>Sha_103841 x CCD77454.1
>CCD74848.1 x Sha_101091
>CCD58570.1 x Sha_107716
>CCD82700.1 x Sha_200824
>Sha_100371 x CCD77348.1
>CCD76423.1 x Sha_107796
>CAZ30718.2 x Sha_106580
>CCD60237.1 x Sha_106581
>CCD75490.1 x Sha_105846
>Sha_300618 x CCD58785.1
>CCD77939.1 x Sha_102633
>CCD81897.1 x Sha_105786
>Sha_104258 x CCD80080.1
>CCD59738.1 x Sha_200413
>CCD78615.1 x Sha_105046
>Sha_104945 x CCD81456.1
>Sha_200839 x CCD78007.1
>CCD58632.1 x Sha_105901
>Sha_100578 x CCD75404.1
>Sha_104207 x CCD76643.1
>Sha_106913 x CCD82817.1
>CAZ37253.1 x Sha_102207
>Sha_104181 x CCD75201.1
>Sha_107195 x CCD79291.1
>Sha_104658 x CCD77055.1
>CCD83065.1 x Sha_102196
>CCD76207.1 x Sha_107892
>CAZ37437.1 x Sha_101086
>Sha_105171 x CCD78379.1
[truncated: 3,612 more rows]

## Sheet: Control SmxSj
Control S. mansoni x S. japonicum (Sjp_ codes refer to identification of predicted genes in S. japonicum genome annotation)
>CCD60691.1 x Sjp_0083270
>Sjp_0014900 x CCD60751.1
>CCD79825.1 x Sjp_0115150
>Sjp_0019400 x CCD78043.1
>Sjp_0077580 x CCD75398.1
>CCD76298.1 x Sjp_0041350
>CCD82615.1 x Sjp_0077160
>Sjp_0008330 x CCD79488.1
>CCD82188.1 x Sjp_0118290
>Sjp_0058100 x CCD77113.1
>CCD80883.1 x Sjp_0020490
>CCD75324.1 x Sjp_0065450
>Sjp_0042040 x CCD59548.1
>CCD75276.1 x Sjp_0044390
>Sjp_0012500 x CCD79319.1
>CCD79198.1 x Sjp_0096580
>CCD79890.1 x Sjp_0004110
>CCD79108.1 x Sjp_0057380
>Sjp_0087880 x CCD75991.1
>Sjp_0029210 x CCD82795.1
>CCD79193.1 x Sjp_0111750
>Sjp_0021660 x CCD80596.1
>Sjp_0035940 x CCD80134.1
>CCD75216.1 x Sjp_0090890
>CCD81891.1 x Sjp_0103960
>Sjp_0052970 x CCD58311.1
>Sjp_0058630 x CCD75615.1
>CCD80372.1 x Sjp_0022220
>CCD80524.1 x Sjp_0018520
>Sjp_0030800 x CCD80522.1
>Sjp_0117790 x CCD82378.1
>Sjp_0102510 x CCD76036.1
>CCD75604.1 x Sjp_0102310
>CCD60092.1 x Sjp_0039540
>Sjp_0078530 x CCD81676.1
>CCD75111.1 x Sjp_0112910
>Sjp_0093140 x CAZ33466.1
>CCD59768.1 x Sjp_0095290
>Sjp_0093820 x CCD75521.1
>CCD59834.1 x Sjp_0011130
>Sjp_0083340 x CCD60405.1
>CCD59087.1 x Sjp_0132670
>Sjp_0089000 x CCD75298.1
>CCD58685.1 x Sjp_0014360
>Sjp_0050200 x CCD75251.1
>CCD59955.1 x Sjp_0013790
>CCD82553.1 x Sjp_0031570
>CCD79230.1 x Sjp_0053770
>CCD80397.1 x Sjp_0131550
>CCD82365.1 x Sjp_0087380
>CCD75975.1 x Sjp_0039980
>Sjp_0081040 x CCD74962.1
>CCD79608.1 x Sjp_0062870
>Sjp_0052010 x CCD79408.1
>CCD58659.1 x Sjp_0100660
>CCD74841.1 x Sjp_0057140
>CCD75769.1 x Sjp_0074380
>CCD80744.1 x Sjp_0043560
>Sjp_0010450 x CCD76229.1
>CCD79210.1 x Sjp_0095180
>CCD78558.1 x Sjp_0085240
>Sjp_0032770 x CCD78547.1
>CCD59661.1 x Sjp_0100590
>CCD75556.1 x Sjp_0037640
>CCD58883.1 x Sjp_0067060
>CCD76587.1 x Sjp_0035860
>CCD78583.1 x Sjp_0045680
>CCD78886.1 x Sjp_0067160
>CCD82225.1 x Sjp_0078340
>CCD82456.1 x Sjp_0013830
>CCD74827.1 x Sjp_0052720
>Sjp_0050640 x CCD58967.1
>Sjp_0018310 x CCD79924.1
>Sjp_0023430 x CCD59332.1
>CCD77621.1 x Sjp_0060360
>CCD77506.1 x Sjp_0019680
>Sjp_0007110 x CAZ36805.2
>CCD80625.1 x Sjp_0014970
>Sjp_0005020 x CAZ36103.2
>CCD75580.1 x Sjp_0101130
>Sjp_0033800 x CCD78815.1
>Sjp_0056990 x CCD59786.1
>Sjp_0065520 x CCD78282.1
>Sjp_0050440 x CCD82768.1
>CCD77151.1 x Sjp_0006440
>CCD81123.1 x Sjp_0078070
>CCD76684.1 x Sjp_0031230
>CCD78310.1 x Sjp_0021420
>CCD78302.1 x Sjp_0089500
>Sjp_0070290 x CCD77483.1
>CCD61055.1 x Sjp_0017720
>Sjp_0072570 x CCD81291.1
>CCD80009.1 x Sjp_0081200
>CCD82100.1 x Sjp_0065010
>Sjp_0005250 x CCD77271.1
>Sjp_0033920 x CCD79698.1
>Sjp_0061140 x CCD81774.1
>CCD81308.1 x Sjp_0085060
>CCD81045.1 x Sjp_0013010
>CCD80997.1 x Sjp_0082460
>CAZ33450.1 x Sjp_0118350
>Sjp_0057850 x CCD60789.1
>Sjp_0083090 x CCD76438.1
>Sjp_0094650 x CCD74731.1
>Sjp_0130230 x CCD78448.1
>CCD82106.1 x Sjp_0065030
>CAZ39103.1 x Sjp_0099740
>CCD82371.1 x Sjp_0094760
>Sjp_0012020 x CCD78678.1
>Sjp_0056940 x CCD81956.1
>CCD78143.1 x Sjp_0033280
>CCD82251.1 x Sjp_0111570
>CAZ32782.2 x Sjp_0065920
>Sjp_0082640 x CCD82679.1
>CCD76992.1 x Sjp_0008130
>CCD59908.1 x Sjp_0045820
>CCD78804.1 x Sjp_0011560
>CCD82737.1 x Sjp_0112740
>Sjp_0037960 x CCD82856.1
>CCD58496.1 x Sjp_0110860
>Sjp_0120510 x CCD78656.1
>Sjp_0104010 x CCD59501.1
>CCD81136.1 x Sjp_0001730
>Sjp_0079910 x CCD82143.1
>CCD79031.1 x Sjp_0102280
>CCD79392.1 x Sjp_0134110
>CCD82321.1 x Sjp_0080650
>CCD81463.1 x Sjp_0094850
>Sjp_0053960 x CCD77857.1
>CCD79000.1 x Sjp_0007940
>CCD83060.1 x Sjp_0072420
>CCD81915.1 x Sjp_0005630
>Sjp_0068180 x CCD75813.1
>CCD76623.1 x Sjp_0018960
>CCD58680.1 x Sjp_0014330
>Sjp_0039740 x CCD76380.1
>Sjp_0033690 x CCD82211.1
>Sjp_0087180 x CCD58529.1
>CCD81769.1 x Sjp_0129030
>Sjp_0000090 x CCD75794.1
>Sjp_0098860 x CCD76503.1
>CCD82346.1 x Sjp_0107350
>CCD76406.1 x Sjp_0047030
>CAZ35768.2 x Sjp_0056600
>CCD77899.1 x Sjp_0039880
>CCD79634.1 x Sjp_0000600
>CCD74643.1 x Sjp_0036620
>Sjp_0002620 x CCD60963.1
>CCD80328.1 x Sjp_0075360
>CCD60829.1 x Sjp_0057710
>CCD58776.1 x Sjp_0116860
>CCD76516.1 x Sjp_0014690
>Sjp_0071240 x CCD59876.1
>CCD75701.1 x Sjp_0069410
>Sjp_0004980 x CAZ36106.2
>CCD60360.1 x Sjp_0043240
>CCD79873.1 x Sjp_0024780
>CCD58528.1 x Sjp_0087170
>CCD77393.1 x Sjp_0120980
>CCD77538.1 x Sjp_0085360
>CCD58705.1 x Sjp_0084670
>CCD77962.1 x Sjp_0061820
>Sjp_0057460 x CCD77630.1
>CCD78597.1 x Sjp_0011400
>Sjp_0132010 x CCD60626.1
>CCD58610.1 x Sjp_0074590
>Sjp_0097850 x CCD78617.1
>Sjp_0028950 x CCD77546.1
>CCD60965.1 x Sjp_0029610
>CCD81488.1 x Sjp_0047930
>Sjp_0010140 x CCD59066.1
>Sjp_0003170 x CCD82931.1
>CCD79213.1 x Sjp_0068730
>CCD82732.1 x Sjp_0098430
>CCD78102.1 x Sjp_0060030
>CCD76305.1 x Sjp_0041400
>Sjp_0068670 x CCD76281.1
>Sjp_0006090 x CCD60042.1
>Sjp_0008020 x CCD77006.1
>CCD77818.1 x Sjp_0122060
>Sjp_0090560 x CCD78053.1
>CCD81746.1 x Sjp_0129510
>CCD77511.1 x Sjp_0019660
>Sjp_0038710 x CCD77184.1
>Sjp_0012490 x CAZ30733.2
>CCD79763.1 x Sjp_0015110
>CCD74689.1 x Sjp_0028760
>CCD58997.1 x Sjp_0084140
>CCD74867.1 x Sjp_0084480
>Sjp_0098550 x CCD78983.1
>Sjp_0087980 x CCD79940.1
>Sjp_0012940 x CCD78943.1
>CCD78729.1 x Sjp_0025350
>CCD76046.1 x Sjp_0069390
>CCD59140.1 x Sjp_0094280
>Sjp_0086510 x CCD60941.1
>CCD80446.1 x Sjp_0054660
>CCD78063.1 x Sjp_0015670
>CCD75777.1 x Sjp_0048580
>CCD58809.1 x Sjp_0021980
>CCD77767.1 x Sjp_0060480
>CCD60672.1 x Sjp_0046280
>Sjp_0098120 x CCD60530.1
>Sjp_0005310 x CCD77034.1
>Sjp_0022250 x CCD79073.1
>Sjp_0115700 x CCD79445.1
>Sjp_0084740 x CCD75607.1
>Sjp_0063620 x CCD77461.1
>CCD61079.1 x Sjp_0052920
>Sjp_0058770 x CCD79997.1
>CCD80028.1 x Sjp_0012060
>CCD81026.1 x Sjp_0014210
>Sjp_0040180 x CCD78228.1
>CCD75679.1 x Sjp_0086240
>Sjp_0016900 x CCD75038.1
>CCD82039.1 x Sjp_0134760
>CCD77549.1 x Sjp_0080320
>CCD76369.1 x Sjp_0075480
>CCD77555.1 x Sjp_0134800
>Sjp_0067610 x CCD76417.1
>Sjp_0026410 x CCD78176.1
>Sjp_0073940 x CCD78894.1
>CCD60267.1 x Sjp_0002610
>CCD59391.1 x Sjp_0053710
>Sjp_0062430 x CCD58537.1
>Sjp_0033080 x CCD75364.1
>CCD80796.1 x Sjp_0028350
>Sjp_0046470 x CCD79499.1
>CCD81246.1 x Sjp_0096420
>CCD81571.1 x Sjp_0102900
>CCD77274.1 x Sjp_0005240
>Sjp_0057180 x CCD81942.1
>Sjp_0056760 x CCD74739.1
>CCD75348.1 x Sjp_0060990
>CCD60009.1 x Sjp_0131690
>Sjp_0120350 x CCD82514.1
>Sjp_0036790 x CCD82877.1
>Sjp_0073820 x CCD59992.1
>CCD78434.1 x Sjp_0056120
>CCD60507.1 x Sjp_0043610
>CCD76527.1 x Sjp_0014750
>Sjp_0108620 x CAZ28668.2
>CCD77928.1 x Sjp_0103560
>CCD77107.1 x Sjp_0082930
>CCD82463.1 x Sjp_0132650
>CCD76499.1 x Sjp_0060660
>Sjp_0066420 x CCD79249.1
>CCD81319.1 x Sjp_0029090
>Sjp_0055230 x CCD79015.1
>CCD74950.1 x Sjp_0002090
>CCD79289.1 x Sjp_0013420
>Sjp_0035380 x CCD82453.1
>CCD81298.1 x Sjp_0077790
>Sjp_0102920 x CCD59947.1
>CCD82990.1 x Sjp_0027380
>CCD76444.1 x Sjp_0034630
>CCD80871.1 x Sjp_0134170
>CCD82811.1 x Sjp_0109640
>CCD60415.1 x Sjp_0043530
>CAZ35553.1 x Sjp_0129600
>Sjp_0123020 x CCD76975.1
>CCD76200.1 x Sjp_0021230
>CCD59804.1 x Sjp_0036690
>CCD76269.1 x Sjp_0044220
>Sjp_0007880 x CCD78997.1
>Sjp_0022380 x CCD58970.1
>Sjp_0024300 x CCD79038.1
>Sjp_0048620 x CCD75773.1
>CCD80916.1 x Sjp_0014240
>CCD81913.1 x Sjp_0012610
>Sjp_0056480 x CCD74968.1
>Sjp_0039330 x CCD82220.1
>Sjp_0111090 x CCD77914.1
>Sjp_0081680 x CCD82059.1
>CCD77982.1 x Sjp_0056440
>CAZ37194.1 x Sjp_0058760
>CCD74973.1 x Sjp_0056520
>CCD78916.1 x Sjp_0032220
>Sjp_0108840 x CCD81482.1
>CCD82300.1 x Sjp_0110550
>CCD59572.1 x Sjp_0001430
>CCD59609.1 x Sjp_0080920
>Sjp_0052180 x CCD77639.1
>Sjp_0060830 x CCD75949.1
>Sjp_0093650 x CCD80831.1
>CCD59147.1 x Sjp_0058430
>Sjp_0038320 x CCD74680.1
>CCD75296.1 x Sjp_0074440
>CCD60067.1 x Sjp_0067490
>Sjp_0050370 x CCD78017.1
>CCD60320.1 x Sjp_0110670
>Sjp_0029990 x CCD58557.1
>Sjp_0094160 x CCD77661.1
>Sjp_0129690 x CCD75774.1
>Sjp_0053880 x CCD82739.1
>Sjp_0099880 x CCD79530.1
>CAZ35268.1 x Sjp_0100090
>CAY18308.1 x Sjp_0036390
>CCD59958.1 x Sjp_0013810
>CCD78803.1 x Sjp_0011550
>CCD59626.1 x Sjp_0011820
>CCD81527.1 x Sjp_0069260
>CAZ32693.2 x Sjp_0108280
>Sjp_0060210 x CCD79464.1
>CCD75535.1 x Sjp_0077600
>CCD82334.1 x Sjp_0088270
>CCD75336.1 x Sjp_0064190
>CCD79239.1 x Sjp_0040040
>Sjp_0051880 x CCD76566.1
>CCD79188.1 x Sjp_0114610
>Sjp_0102870 x CCD80369.1
>CCD82743.1 x Sjp_0045540
>Sjp_0070060 x CCD78735.1
>Sjp_0071190 x CCD59864.1
>Sjp_0070100 x CCD58485.1
>CCD78919.1 x Sjp_0083410
>CAZ37254.1 x Sjp_0015980
>Sjp_0070400 x CCD76102.1
>Sjp_0000950 x CCD79676.1
>Sjp_0025400 x CCD78723.1
>Sjp_0033880 x CCD77215.1
>Sjp_0052380 x CCD80493.1
>Sjp_0090680 x CCD82069.1
>Sjp_0105770 x CCD60380.1
>CCD58702.1 x Sjp_0081890
>CCD81858.1 x Sjp_0078060
>Sjp_0071440 x CCD74632.1
>CAZ30462.1 x Sjp_0085990
>Sjp_0096900 x CCD81604.1
>Sjp_0041250 x CCD76286.1
>Sjp_0080950 x CCD78120.1
>CAY17797.1 x Sjp_0068010
>CCD75500.1 x Sjp_0079230
>CCD78769.1 x Sjp_0043430
>Sjp_0111280 x CCD75871.1
>CCD75986.1 x Sjp_0097820
>Sjp_0032120 x CCD83040.1
>Sjp_0033610 x CCD78207.1
>CCD59814.1 x Sjp_0006150
>CCD79393.1 x Sjp_0134820
>CCD80554.1 x Sjp_0073240
>Sjp_0076480 x CCD58548.1
>Sjp_0043440 x CCD78901.1
>CCD82103.1 x Sjp_0081800
>Sjp_0011840 x CCD59623.1
>CCD60329.1 x Sjp_0098840
>Sjp_0073390 x CCD77442.1
>CCD58929.1 x Sjp_0020090
>CCD59597.1 x Sjp_0086610
>CCD81490.1 x Sjp_0091660
>CCD78775.1 x Sjp_0007620
>CCD58824.1 x Sjp_0059130
>CCD79187.1 x Sjp_0009600
>CCD81821.1 x Sjp_0086650
>Sjp_0003760 x CCD79718.1
>Sjp_0009920 x CCD77877.1
>CCD60116.1 x Sjp_0114080
>Sjp_0030190 x CCD58576.1
>CCD80248.1 x Sjp_0068720
>Sjp_0120770 x CCD82279.1
>CCD79933.1 x Sjp_0019470
>CCD82221.1 x Sjp_0039320
>Sjp_0004560 x CCD58716.1
>Sjp_0041170 x CCD82398.1
>CCD75872.1 x Sjp_0015770
>Sjp_0016130 x CAZ29840.1
>Sjp_0101050 x CAZ29635.2
>CCD78884.1 x Sjp_0071460
>CCD81268.1 x Sjp_0093840
>Sjp_0117940 x CCD80074.1
>CCD78507.1 x Sjp_0071140
>CCD82210.1 x Sjp_0033660
>Sjp_0084640 x CCD82721.1
>CCD82320.1 x Sjp_0026300
>Sjp_0018700 x CCD59272.1
>Sjp_0081480 x CCD74813.1
>CCD83034.1 x Sjp_0032050
>Sjp_0096590 x CCD58295.1
>CCD60909.1 x Sjp_0042300
>CCD79713.1 x Sjp_0003810
>Sjp_0042810 x CCD77522.1
>Sjp_0020610 x CCD77952.1
>Sjp_0013230 x CCD79563.1
>Sjp_0063170 x CCD74908.1
>CAY19136.1 x Sjp_0083360
>CCD79084.1 x Sjp_0042730
>CCD80608.1 x Sjp_0034020
>Sjp_0110610 x CCD59495.1
>Sjp_0081270 x CCD60651.1
>Sjp_0067890 x CAY17150.1
>CCD77496.1 x Sjp_0107400
>Sjp_0047750 x CCD78076.1
>Sjp_0078660 x CCD60250.1
>Sjp_0054240 x CCD82494.1
>CCD76148.1 x Sjp_0040000
>CCD79435.1 x Sjp_0003270
>CCD60039.1 x Sjp_0006120
>Sjp_0075600 x CCD81172.1
>CCD81813.1 x Sjp_0080030
>Sjp_0045400 x CCD76167.1
>CCD82258.1 x Sjp_0063890
>CCD77687.1 x Sjp_0017580
>Sjp_0029710 x CCD83087.1
>CCD78009.1 x Sjp_0046730
>CCD60115.1 x Sjp_0064110
>CCD75243.1 x Sjp_0065130
>Sjp_0070200 x CCD58495.1
>CCD75933.1 x Sjp_0004180
>CCD77772.1 x Sjp_0059750
>CCD79412.1 x Sjp_0051950
>CCD77580.1 x Sjp_0071720
>CCD79353.1 x Sjp_0040950
>CCD60365.1 x Sjp_0043210
>Sjp_0093910 x CCD75848.1
>CCD58499.1 x Sjp_0009510
>Sjp_0073670 x CAZ37485.2
>Sjp_0020390 x CCD80859.1
>Sjp_0009500 x CCD58498.1
>Sjp_0078280 x CCD80530.1
>Sjp_0036100 x CCD80413.1
>Sjp_0036160 x CCD82651.1
>Sjp_0084270 x CCD82921.1
>Sjp_0026680 x CCD80712.1
>CCD59952.1 x Sjp_0013770
>CCD79364.1 x Sjp_0086600
>CCD79225.1 x Sjp_0108000
>Sjp_0046900 x CCD78270.1
>Sjp_0074370 x CCD75768.1
>CCD60489.1 x Sjp_0022870
>CCD82603.1 x Sjp_0099250
>Sjp_0020450 x CCD80851.1
>Sjp_0115120 x CCD79156.1
>Sjp_0050650 x CCD58966.1
>Sjp_0008060 x CCD77002.1
>Sjp_0012470 x CCD79579.1
>CCD59965.1 x Sjp_0091930
>Sjp_0066760 x CCD80330.1
>CCD82757.1 x Sjp_0082890
>Sjp_0067520 x CCD81721.1
>CCD59533.1 x Sjp_0111950
>CCD79507.1 x Sjp_0046390
>CCD82031.1 x Sjp_0086810
>CCD79224.1 x Sjp_0111690
>CCD82395.1 x Sjp_0086500
>CCD75282.1 x Sjp_0057790
>CCD59866.1 x Sjp_0101860
>Sjp_0098070 x CCD60486.1
>CCD59531.1 x Sjp_0041650
>Sjp_0096820 x CCD75956.1
>CCD60594.1 x Sjp_0019820
>CCD79044.1 x Sjp_0024240
>CCD80930.1 x Sjp_0049230
>Sjp_0029110 x CCD81317.1
>CCD59492.1 x Sjp_0129610
>CCD79432.1 x Sjp_0106020
>Sjp_0047670 x CCD60685.1
>Sjp_0013450 x CCD79293.1
>Sjp_0052610 x CCD81938.1
>Sjp_0068970 x CCD75237.1
>Sjp_0108480 x CCD58474.1
>Sjp_0081290 x CCD75953.1
>CCD76230.1 x Sjp_0010440
>CCD75375.1 x Sjp_0022490
>Sjp_0028210 x CCD82054.1
>Sjp_0024260 x CCD79043.1
>Sjp_0076780 x CCD81519.1
>CCD79520.1 x Sjp_0054080
>CCD76169.1 x Sjp_0114330
>CCD80443.1 x Sjp_0080450
>CCD82973.1 x Sjp_0022020
>Sjp_0077530 x CCD75417.1
>Sjp_0094030 x CCD75307.1
>Sjp_0121230 x CCD74667.1
>CCD82774.1 x Sjp_0104710
>Sjp_0046440 x CCD79502.1
>CCD79166.1 x Sjp_0055510
>CCD60841.1 x Sjp_0027860
>Sjp_0114760 x CCD75202.1
>Sjp_0072470 x CCD83049.1
>CCD75320.1 x Sjp_0090570
>CCD78141.1 x Sjp_0033270
>CCD81408.1 x Sjp_0015350
>Sjp_0028250 x CCD82576.1
>CCD79644.1 x Sjp_0079020
>CCD78016.1 x Sjp_0050360
>Sjp_0065100 x CCD75114.1
>CCD77164.1 x Sjp_0046830
>CCD76642.1 x Sjp_0031940
>CCD60236.1 x Sjp_0087240
>CCD59889.1 x Sjp_0001310
>CCD78764.1 x Sjp_0049270
>Sjp_0054250 x CCD82496.1
>CCD75177.1 x Sjp_0049800
>CCD59367.1 x Sjp_0049670
>CCD79510.1 x Sjp_0096370
>CCD76215.1 x Sjp_0021290
>Sjp_0087560 x CAZ31920.2
>CCD81024.1 x Sjp_0014230
>CCD77934.1 x Sjp_0043930
>Sjp_0056630 x CAZ30722.1
>CCD81485.1 x Sjp_0108850
>CCD75067.1 x Sjp_0046590
>Sjp_0066680 x CCD76081.1
>CCD81367.1 x Sjp_0052520
>CCD82367.1 x Sjp_0013840
>Sjp_0061310 x CCD58913.1
>Sjp_0026160 x CCD59130.1
>Sjp_0026980 x CCD58603.1
>CCD60962.1 x Sjp_0002630
>Sjp_0044380 x CCD81078.1
>Sjp_0010250 x CCD76160.1
>Sjp_0006010 x CCD77594.1
>Sjp_0030600 x CCD75927.1
>Sjp_0057780 x CCD75283.1
>CCD77125.1 x Sjp_0069130
>CCD59500.1 x Sjp_0078790
>Sjp_0031480 x CCD59995.1
>Sjp_0041330 x CCD76296.1
>CCD79638.1 x Sjp_0000630
>CCD76309.1 x Sjp_0003630
>CCD79141.1 x Sjp_0020560
>Sjp_0020520 x CCD79134.1
>CCD77946.1 x Sjp_0131600
>Sjp_0046380 x CCD79508.1
>CCD75092.1 x Sjp_0079180
>Sjp_0059500 x CCD74671.1
>Sjp_0011040 x CCD81285.1
>Sjp_0063500 x CCD75515.1
>CCD59750.1 x Sjp_0050400
>CCD76442.1 x Sjp_0083070
>CCD58349.1 x Sjp_0092020
>Sjp_0005740 x CCD77196.1
>CCD75059.1 x Sjp_0038640
>Sjp_0046300 x CCD75835.1
>CCD77269.1 x Sjp_0005280
>CCD75906.1 x Sjp_0084920
>CCD77685.1 x Sjp_0017680
>Sjp_0101070 x CCD78104.1
>Sjp_0012620 x CCD81907.1
>CCD76943.1 x Sjp_0020280
>Sjp_0018320 x CCD59690.1
>Sjp_0014470 x CCD81181.1
>CCD80160.1 x Sjp_0089810
>Sjp_0094370 x CCD76561.1
>Sjp_0068050 x CCD80323.1
>Sjp_0085160 x CCD78560.1
>Sjp_0009130 x CCD59444.1
>Sjp_0022050 x CCD82998.1
>CCD59126.1 x Sjp_0022080
>CAZ29364.2 x Sjp_0013610
>Sjp_0018730 x CCD59275.1
>CCD82556.1 x Sjp_0031540
>CCD80732.1 x Sjp_0075220
>CCD77272.1 x Sjp_0005260
>CCD80766.1 x Sjp_0037210
>Sjp_0000480 x CCD79617.1
>CCD78469.1 x Sjp_0006770
>CCD81543.1 x Sjp_0131160
>Sjp_0009370 x CCD59419.1
>CCD78293.1 x Sjp_0060700
>CCD82229.1 x Sjp_0112280
>Sjp_0099550 x CCD60420.1
>CCD81804.1 x Sjp_0094990
>CCD59728.1 x Sjp_0057630
>CCD75079.1 x Sjp_0043780
>CCD79315.1 x Sjp_0003300
>CCD82452.1 x Sjp_0134330
>CCD81785.1 x Sjp_0067630
>Sjp_0035810 x CCD76578.1
>CCD58756.1 x Sjp_0035450
>Sjp_0015810 x CCD59178.1
>CCD59802.1 x Sjp_0094840
>CCD75393.1 x Sjp_0023890
>CCD80614.1 x Sjp_0034060
>CAZ37389.1 x Sjp_0072040
>CCD77931.1 x Sjp_0043880
>Sjp_0042950 x CCD77334.1
>Sjp_0088970 x CCD81258.1
>CCD79222.1 x Sjp_0009730
>Sjp_0075020 x CCD58189.1
>CCD81309.1 x Sjp_0029170
>Sjp_0066670 x CCD76084.1
>CCD59079.1 x Sjp_0057130
>CCD80578.1 x Sjp_0035160
>CCD78163.1 x Sjp_0058690
>CCD82728.1 x Sjp_0116960
>CCD78493.1 x Sjp_0029870
>Sjp_0060410 x CCD59452.1
>Sjp_0114380 x CCD82144.1
>CCD80518.1 x Sjp_0087680
>CCD76194.1 x Sjp_0021000
>CCD58731.1 x Sjp_0007260
>Sjp_0021110 x CCD76139.1
>CCD58293.1 x Sjp_0047660
>CCD60821.1 x Sjp_0096850
>Sjp_0066370 x CCD60180.1
>Sjp_0046230 x CCD59170.1
>Sjp_0081390 x CCD78339.1
>CCD80498.1 x Sjp_0030860
>Sjp_0021370 x CCD74830.1
>Sjp_0008770 x CCD59763.1
>CCD74698.1 x Sjp_0045360
>CCD59463.1 x Sjp_0071260
>Sjp_0034720 x CCD76449.1
>Sjp_0023000 x CCD60454.1
>CCD60318.1 x Sjp_0070900
>Sjp_0065050 x CCD75123.1
>Sjp_0008190 x CCD76984.1
>CCD80260.1 x Sjp_0061650
>Sjp_0096990 x CCD76247.1
>CAZ34514.2 x Sjp_0042280
>CCD59282.1 x Sjp_0091020
>CCD77759.1 x Sjp_0030250
>CCD80279.1 x Sjp_0091740
>Sjp_0056080 x CCD78424.1
>Sjp_0000670 x CCD79643.1
>Sjp_0030510 x CCD80358.1
>CCD75268.1 x Sjp_0022580
>CCD81192.1 x Sjp_0014590
>CCD81816.1 x Sjp_0053000
>Sjp_0018890 x CCD60379.1
>Sjp_0025860 x CCD76070.1
>CCD75351.1 x Sjp_0087750
>Sjp_0014550 x CCD81188.1
>CCD79083.1 x Sjp_0042770
>CCD59989.1 x Sjp_0063520
>CCD76032.1 x Sjp_0074850
>Sjp_0035110 x CCD79365.1
>CCD60955.1 x Sjp_0028120
>Sjp_0057230 x CAZ37620.1
>CCD76319.1 x Sjp_0064770
>Sjp_0004830 x CCD80065.1
>Sjp_0103080 x CAZ30871.2
>Sjp_0011440 x CCD78591.1
>CCD80042.1 x Sjp_0029590
>Sjp_0077060 x CCD77104.1
>CAZ33130.2 x Sjp_0101620
>CCD60526.1 x Sjp_0047100
>Sjp_0030780 x CAZ39102.1
>Sjp_0078860 x CCD82051.1
>CCD60384.1 x Sjp_0017910
>Sjp_0067100 x CCD60623.1
>Sjp_0083060 x CCD80898.1
>CCD76542.1 x Sjp_0121090
>Sjp_0026610 x CCD80718.1
>Sjp_0066230 x CCD74913.1
>CCD78166.1 x Sjp_0026310
>CCD59940.1 x Sjp_0013640
>CCD82929.1 x Sjp_0036840
>CCD59759.1 x Sjp_0008730
>CCD76290.1 x Sjp_0041290
>CCD74812.1 x Sjp_0023590
>CCD82277.1 x Sjp_0115650
>Sjp_0132980 x CCD77050.1
>Sjp_0080600 x CCD81704.1
>Sjp_0010040 x CCD82234.1
>Sjp_0079260 x CCD81582.1
>Sjp_0057890 x CCD58472.1
>Sjp_0034690 x CCD76446.1
>CCD77778.1 x Sjp_0051260
>CCD78613.1 x Sjp_0054960
>Sjp_0064950 x CCD80255.1
>CCD60564.1 x Sjp_0009670
>CCD75206.1 x Sjp_0059190
>CCD75399.1 x Sjp_0023790
>CAY17780.2 x Sjp_0050480
>Sjp_0069690 x CCD75426.1
>CCD75647.1 x Sjp_0075760
>Sjp_0005790 x CCD79835.1
>Sjp_0016310 x CCD82716.1
>CCD78182.1 x Sjp_0103720
>CCD81795.1 x Sjp_0067700
>CCD76662.1 x Sjp_0031410
>CCD58926.1 x Sjp_0020070
>Sjp_0108260 x CCD74696.1
>CCD60210.1 x Sjp_0052470
>CCD78360.1 x Sjp_0009490
>CCD79985.1 x Sjp_0058780
>Sjp_0081590 x CCD74829.1
>Sjp_0070830 x CCD77418.1
>Sjp_0040590 x CCD74854.1
>Sjp_0047600 x CCD80077.1
>Sjp_0106590 x CCD82519.1
>CCD79632.1 x Sjp_0000570
>CCD83029.1 x Sjp_0055710
>Sjp_0074310 x CCD77862.1
>CCD75501.1 x Sjp_0026080
>CCD80073.1 x Sjp_0039570
>Sjp_0027190 x CCD78667.1
>Sjp_0085580 x CCD82537.1
>Sjp_0111840 x CCD82701.1
>CCD80757.1 x Sjp_0092340
>Sjp_0034450 x CCD81877.1
>CCD77322.1 x Sjp_0019670
>CCD77789.1 x Sjp_0051190
>Sjp_0132350 x CCD75390.1
>CCD82166.1 x Sjp_0080280
>Sjp_0007930 x CCD78999.1
>CCD75161.1 x Sjp_0068400
>CCD80671.1 x Sjp_0039030
>Sjp_0020500 x CCD80870.1
>Sjp_0024290 x CCD79040.1
>CCD60205.1 x Sjp_0031090
>Sjp_0073500 x CCD59736.1
>CCD81129.1 x Sjp_0001630
>CCD81655.1 x Sjp_0100120
>Sjp_0059310 x CCD61075.1
>CCD80375.1 x Sjp_0104360
>Sjp_0000920 x CCD79673.1
>CCD82977.1 x Sjp_0022040
>CCD76022.1 x Sjp_0101740
>CCD60548.1 x Sjp_0021530
>Sjp_0002560 x CAZ36203.1
>CCD77583.1 x Sjp_0071710
>CCD81459.1 x Sjp_0110800
>Sjp_0009640 x CCD60565.1
>Sjp_0103790 x CCD82411.1
>Sjp_0084420 x CCD82335.1
>Sjp_0009720 x CCD60558.1
>CCD80307.1 x Sjp_0102030
>CCD77712.1 x Sjp_0046140
>CCD80653.1 x Sjp_0008860
>Sjp_0021990 x CCD58808.1
>Sjp_0131790 x CCD79863.1
>CAZ33895.2 x Sjp_0041100
>CCD82592.1 x Sjp_0062720
>CCD79580.1 x Sjp_0012460
>Sjp_0091770 x CCD80664.1
>CCD59301.1 x Sjp_0035600
>Sjp_0110740 x CCD60907.1
>CCD81047.1 x Sjp_0107330
>Sjp_0069750 x CAZ36044.1
>CCD77849.1 x Sjp_0087430
>CCD81116.1 x Sjp_0072070
>Sjp_0030560 x CCD75925.1
>CCD74989.1 x Sjp_0040570
>CAZ36784.2 x Sjp_0074720
>CCD82690.1 x Sjp_0041790
>CCD78382.1 x Sjp_0110820
>Sjp_0086690 x CCD60166.1
>CCD60609.1 x Sjp_0010790
>CCD79446.1 x Sjp_0115690
>CCD58124.1 x Sjp_0116480
>CCD59109.1 x Sjp_0057810
>CCD60477.1 x Sjp_0114820
>CCD74988.1 x Sjp_0040580
>Sjp_0016210 x CCD79324.1
>CCD58471.1 x Sjp_0057900
>Sjp_0011410 x CCD78594.1
>Sjp_0053270 x CCD75827.1
>CCD75907.1 x Sjp_0000250
>Sjp_0029700 x CCD83088.1
>CCD78306.1 x Sjp_0048820
>CCD60863.1 x Sjp_0032900
>Sjp_0043650 x CCD60504.1
>CCD60253.1 x Sjp_0054870
>CCD79784.1 x Sjp_0015050
>Sjp_0008100 x CCD76997.1
>Sjp_0023710 x CCD80844.1
>Sjp_0054950 x CCD74942.1
>Sjp_0079010 x CCD81252.1
>CCD59070.1 x Sjp_0010100
>CCD77971.1 x Sjp_0101800
>Sjp_0105730 x CCD60883.1
>Sjp_0073580 x CCD82527.1
>CCD78496.1 x Sjp_0029840
>Sjp_0064470 x CCD81446.1
>CCD77037.1 x Sjp_0075300
>CCD77484.1 x Sjp_0019890
>Sjp_0103930 x CCD81609.1
>CCD75635.1 x Sjp_0083610
>CCD58844.1 x Sjp_0043140
>Sjp_0100370 x CCD80093.1
>Sjp_0022780 x CCD60506.1
>Sjp_0084280 x CCD82919.1
>CCD80863.1 x Sjp_0101180
>Sjp_0022270 x CCD79068.1
>CCD59283.1 x Sjp_0086850
>CCD77336.1 x Sjp_0102350
>Sjp_0100980 x CCD80365.1
>Sjp_0085220 x CCD82341.1
>CCD77900.1 x Sjp_0079510
>CCD76035.1 x Sjp_0074880
>Sjp_0091070 x CCD60725.1
>Sjp_0067150 x CCD74591.1
>Sjp_0055220 x CCD79017.1
>CCD75352.1 x Sjp_0082420
>CCD77562.1 x Sjp_0002580
>CCD74703.1 x Sjp_0045280
>CCD60333.1 x Sjp_0073870
>CCD59251.1 x Sjp_0043100
>Sjp_0031170 x CCD80491.1
>Sjp_0061840 x CCD58972.1
>Sjp_0042970 x CCD78069.1
>Sjp_0040930 x CCD59450.1
>Sjp_0113170 x CCD59682.1
>Sjp_0017120 x CCD77308.1
>CCD80047.1 x Sjp_0085660
>CCD58810.1 x Sjp_0021970
>Sjp_0004630 x CCD81397.1
>CCD81124.1 x Sjp_0001590
>Sjp_0066340 x CCD60177.1
>CCD81528.1 x Sjp_0069250
>Sjp_0100180 x CCD60424.1
>Sjp_0074560 x CCD82009.1
>CCD59342.1 x Sjp_0017650
>CCD79415.1 x Sjp_0106470
>Sjp_0021640 x CCD80599.1
>CAZ36605.2 x Sjp_0090880
>Sjp_0073070 x CCD81779.1
>CCD58532.1 x Sjp_0062390
>CCD79633.1 x Sjp_0106650
>CCD79462.1 x Sjp_0060240
>CCD58821.1 x Sjp_0078250
>Sjp_0050110 x CCD81834.1
>Sjp_0005550 x CCD82385.1
>Sjp_0012570 x CCD76462.1
>CCD76999.1 x Sjp_0008090
>CCD82467.1 x Sjp_0093880
>Sjp_0041130 x CCD82408.1
>CCD81310.1 x Sjp_0029160
>Sjp_0104300 x CCD82206.1
>CCD81420.1 x Sjp_0050800
>CCD60060.1 x Sjp_0011220
>Sjp_0074290 x CCD77859.1
>Sjp_0042520 x CCD80963.1
>Sjp_0004190 x CCD79880.1
>CCD77723.1 x Sjp_0079080
>CAZ35803.1 x Sjp_0078000
>Sjp_0064070 x CCD60107.1
>Sjp_0018060 x CCD60375.1
>CCD78717.1 x Sjp_0025470
>Sjp_0071120 x CCD78508.1
>CCD79322.1 x Sjp_0016190
>CCD59993.1 x Sjp_0106390
>Sjp_0041010 x CCD80945.1
>Sjp_0029810 x CCD78502.1
>Sjp_0014030 x CCD79800.1
>Sjp_0050750 x CCD81414.1
>CCD80089.1 x Sjp_0047480
>Sjp_0047060 x CCD76403.1
>Sjp_0067000 x CCD77190.1
>CCD77186.1 x Sjp_0087870
>Sjp_0078010 x CCD59703.1
>CCD77039.1 x Sjp_0075310
>CCD78283.1 x Sjp_0065510
>Sjp_0094800 x CCD59832.1
>CCD77864.1 x Sjp_0009870
>CCD80069.1 x Sjp_0050940
>CCD79723.1 x Sjp_0081580
>Sjp_0001930 x CCD79258.1
>CCD77004.1 x Sjp_0008030
>Sjp_0080820 x CCD75194.1
>Sjp_0025010 x CCD58949.1
>Sjp_0114670 x CCD82084.1
>Sjp_0069760 x CAZ36046.2
>CCD58144.1 x Sjp_0037100
>CCD80315.1 x Sjp_0044580
>CCD83048.1 x Sjp_0104550
>Sjp_0035990 x CCD80139.1
>Sjp_0037930 x CCD82853.1
>Sjp_0032610 x CCD81729.1
>CCD77280.1 x Sjp_0048480
>Sjp_0111060 x CCD58470.1
>Sjp_0088280 x CCD81961.1
>CCD60105.1 x Sjp_0064060
>Sjp_0003450 x CCD60736.1
>Sjp_0106420 x CCD81756.1
>CCD75299.1 x Sjp_0061360
>CCD77171.1 x Sjp_0055020
>CCD75126.1 x Sjp_0051740
>CCD60650.1 x Sjp_0017050
>CCD76966.1 x Sjp_0059670
>Sjp_0100630 x CCD79316.1
>CCD77029.1 x Sjp_0040350
>CCD82314.1 x Sjp_0026260
>CCD75209.1 x Sjp_0059210
>Sjp_0090510 x CCD59233.1
>Sjp_0031240 x CCD76685.1
>Sjp_0133150 x CCD82164.1
>CCD81968.1 x Sjp_0055160
>CCD60561.1 x Sjp_0009700
>Sjp_0097780 x CCD81381.1
>CCD61060.1 x Sjp_0023360
>Sjp_0104460 x CAY17694.1
>CCD77739.1 x Sjp_0063150
>Sjp_0051030 x CCD59151.1
>CCD75599.1 x Sjp_0085470
>CCD81293.1 x Sjp_0077820
>Sjp_0020540 x CCD79139.1
>Sjp_0114070 x CAY17148.1
>Sjp_0104350 x CCD77648.1
>Sjp_0003280 x CCD79433.1
>CCD60769.1 x Sjp_0057350
>Sjp_0021850 x CCD77925.1
>CCD76354.1 x Sjp_0050000
>CCD74697.1 x Sjp_0040500
>CCD75569.1 x Sjp_0037730
>CCD59852.1 x Sjp_0002300
>Sjp_0039560 x CCD60095.1
>Sjp_0045730 x CCD78792.1
>Sjp_0075700 x CCD82117.1
>CCD60218.1 x Sjp_0018570
>CCD82333.1 x Sjp_0073920
>CCD76389.1 x Sjp_0064530
>Sjp_0057070 x CAZ29651.1
>CCD80281.1 x Sjp_0023310
>Sjp_0056840 x CCD60513.1
>CCD82141.1 x Sjp_0082700
>CCD80562.1 x Sjp_0038980
>CCD76439.1 x Sjp_0083080
>CCD78067.1 x Sjp_0015570
>Sjp_0006720 x CCD75756.1
>Sjp_0021740 x CCD80589.1
>CCD61095.1 x Sjp_0055200
>CCD82957.1 x Sjp_0131850
>CCD59425.1 x Sjp_0009300
>Sjp_0055340 x CCD75893.1
>Sjp_0029080 x CCD81320.1
>Sjp_0059960 x CCD58285.1
>Sjp_0037140 x CCD58142.1
>Sjp_0036520 x CCD78027.1
>CCD60575.1 x Sjp_0076930
>CCD59456.1 x Sjp_0060440
>CCD80592.1 x Sjp_0021720
>CCD78323.1 x Sjp_0033470
>Sjp_0098340 x CCD82204.1
>CCD75749.1 x Sjp_0006680
>Sjp_0053630 x CCD60257.1
>Sjp_0045420 x CCD76166.1
>Sjp_0047870 x CCD60536.1
>Sjp_0020240 x CCD76953.1
>CCD80567.1 x Sjp_0074640
>CCD78618.1 x Sjp_0032790
>CCD79865.1 x Sjp_0093270
>Sjp_0057210 x CAZ37618.1
>CCD77134.1 x Sjp_0073200
>Sjp_0019840 x CCD77752.1
>CCD82360.1 x Sjp_0076440
>CCD82368.1 x Sjp_0013850
>Sjp_0072520 x CCD74999.1
>CCD74998.1 x Sjp_0072510
>CCD78651.1 x Sjp_0003020
>Sjp_0023980 x CCD77368.1
>Sjp_0016290 x CCD82717.1
>Sjp_0104160 x CCD75144.1
>CCD60179.1 x Sjp_0066360
>CCD58678.1 x Sjp_0004680
>Sjp_0093350 x CCD60542.1
>CCD60323.1 x Sjp_0059300
>Sjp_0112520 x CCD60164.1
>CCD78123.1 x Sjp_0051910
>CCD74633.1 x Sjp_0086260
>CCD79731.1 x Sjp_0089670
>Sjp_0113870 x CCD77585.1
>Sjp_0077670 x CCD75545.1
>Sjp_0056620 x CAZ30723.2
>Sjp_0099000 x CCD75057.1
>CCD75154.1 x Sjp_0052830
>CCD79893.1 x Sjp_0102910
>Sjp_0057250 x CCD83005.1
>CCD79149.1 x Sjp_0035140
>CCD82294.1 x Sjp_0111770
>CCD60147.1 x Sjp_0037320
>CCD58902.1 x Sjp_0116180
>CCD60722.1 x Sjp_0087470
>CCD77786.1 x Sjp_0051220
>Sjp_0085840 x CCD80790.1
>Sjp_0119540 x CCD58827.1
>Sjp_0017950 x CCD78698.1
>Sjp_0021790 x CCD74714.1
>Sjp_0112060 x CCD58648.1
>Sjp_0103620 x CCD59978.1
>Sjp_0082000 x CCD79826.1
>CCD79164.1 x Sjp_0073930
>CCD75517.1 x Sjp_0063460
>CCD75900.1 x Sjp_0055370
>CCD77485.1 x Sjp_0019880
>CCD58739.1 x Sjp_0007310
>CCD82901.1 x Sjp_0114060
>CCD78626.1 x Sjp_0072260
>CCD75055.1 x Sjp_0092590
>Sjp_0079540 x CCD59281.1
>CCD60157.1 x Sjp_0100050
>CCD75931.1 x Sjp_0090250
>Sjp_0112860 x CCD81760.1
>Sjp_0037080 x CCD61016.1
>CCD77896.1 x Sjp_0039830
>Sjp_0003700 x CCD79602.1
>CCD76142.1 x Sjp_0021160
>Sjp_0110290 x CCD59624.1
>CCD79362.1 x Sjp_0034930
>Sjp_0000500 x CCD79618.1
>Sjp_0099120 x CCD82781.1
>CCD78516.1 x Sjp_0026510
>CCD59836.1 x Sjp_0099500
>CCD82740.1 x Sjp_0053870
>CCD79429.1 x Sjp_0003260
>Sjp_0082320 x CCD79500.1
>CCD59196.1 x Sjp_0031510
>CCD59124.1 x Sjp_0055890
>Sjp_0083250 x CCD76634.1
>Sjp_0078200 x CCD75468.1
>Sjp_0028480 x CCD82392.1
>CCD75419.1 x Sjp_0117100
>CAZ37396.2 x Sjp_0089460
>CCD58519.1 x Sjp_0108420
>CCD77057.1 x Sjp_0045640
>Sjp_0001790 x CCD81142.1
>Sjp_0083780 x CCD79764.1
>CCD83007.1 x Sjp_0080540
>Sjp_0008910 x CCD80646.1
>CCD77698.1 x Sjp_0100100
>CCD74853.1 x Sjp_0091590
>Sjp_0104970 x CCD80440.1
>Sjp_0076600 x CCD60349.1
>CAZ32053.2 x Sjp_0024930
>Sjp_0002180 x CCD78231.1
>CCD79173.1 x Sjp_0111400
>Sjp_0080960 x CCD78122.1
>CCD82309.1 x Sjp_0067910
>Sjp_0122150 x CCD76944.1
>Sjp_0010600 x CCD59154.1
>Sjp_0002660 x CCD60701.1
>Sjp_0011270 x CCD78634.1
>Sjp_0027210 x CCD78665.1
>CCD80748.1 x Sjp_0108210
>Sjp_0038110 x CCD76283.1
>Sjp_0130910 x CCD82322.1
>CCD77147.1 x Sjp_0006420
>CCD79336.1 x Sjp_0114830
>CCD81174.1 x Sjp_0075610
>CCD77884.1 x Sjp_0056390
>CCD79308.1 x Sjp_0103280
>Sjp_0021820 x CCD74716.1
>CCD81533.1 x Sjp_0132730
>Sjp_0030440 x CCD77321.1
>Sjp_0076750 x CCD81856.1
>Sjp_0063780 x CCD74598.1
>CCD78234.1 x Sjp_0002130
>Sjp_0034000 x CCD80604.1
>CCD82588.1 x Sjp_0062770
>CCD82907.1 x Sjp_0083470
>CCD79974.1 x Sjp_0118510
>CCD74751.1 x Sjp_0028670
>CCD79144.1 x Sjp_0020600
>CCD58572.1 x Sjp_0030170
>Sjp_0003340 x CCD79546.1
>CCD74951.1 x Sjp_0095150
>CCD82875.1 x Sjp_0036780
>CAZ30456.2 x Sjp_0002010
>CCD80377.1 x Sjp_0022190
>Sjp_0062630 x CCD58668.1
>CCD59303.1 x Sjp_0035580
>CCD82916.1 x Sjp_0005510
>CCD59347.1 x Sjp_0102090
>CCD78484.1 x Sjp_0029940
>CCD78927.1 x Sjp_0051430
>Sjp_0050600 x CCD77973.1
>Sjp_0030910 x CCD80505.1
>CCD60901.1 x Sjp_0060160
>Sjp_0087710 x CCD78450.1
>Sjp_0034300 x CCD80355.1
>Sjp_0083040 x CCD80895.1
>Sjp_0007540 x CCD78785.1
>CCD77100.1 x Sjp_0077020
>CCD79557.1 x Sjp_0013310
>CCD81691.1 x Sjp_0101990
>CCD59393.1 x Sjp_0075690
>CCD82326.1 x Sjp_0083320
>Sjp_0037470 x CCD77569.1
>CCD82950.1 x Sjp_0063010
>Sjp_0089880 x CCD82487.1
>CCD78248.1 x Sjp_0007180
>CCD78616.1 x Sjp_0054980
>CCD76306.1 x Sjp_0041410
>Sjp_0014880 x CCD60754.1
>CCD81598.1 x Sjp_0093060
>CCD74768.1 x Sjp_0000080
>CCD78042.1 x Sjp_0019390
>Sjp_0027420 x CCD60020.1
>CCD76631.1 x Sjp_0019020
>CCD60085.1 x Sjp_0039490
>CCD59285.1 x Sjp_0035620
>CCD74744.1 x Sjp_0028600
>CCD74729.1 x Sjp_0085820
>CCD77803.1 x Sjp_0099230
>Sjp_0077070 x CCD77103.1
>Sjp_0082740 x CCD82061.1
>CCD60585.1 x Sjp_0052730
>CCD59310.1 x Sjp_0012770
>Sjp_0133020 x CCD79808.1
>CCD80004.1 x Sjp_0012980
>Sjp_0012050 x CCD80026.1
>CCD78215.1 x Sjp_0040290
>Sjp_0033120 x CCD75549.1
>Sjp_0035440 x CCD58758.1
>CCD78004.1 x Sjp_0046790
>Sjp_0012170 x CAZ30714.2
>CCD60932.1 x Sjp_0013540
>CCD60720.1 x Sjp_0058900
>CCD80903.1 x Sjp_0043320
>Sjp_0044690 x CCD80912.1
>Sjp_0018340 x CCD59688.1
>Sjp_0085960 x CCD60659.1
>Sjp_0104810 x CCD58849.1
>CCD76617.1 x Sjp_0027740
>Sjp_0090590 x CCD58771.1
>CCD82170.1 x Sjp_0052680
>Sjp_0114570 x CCD81807.1
>Sjp_0070690 x CCD79746.1
>CCD60251.1 x Sjp_0078650
>Sjp_0057190 x CCD78047.1
>Sjp_0121610 x CCD61085.1
>CCD59402.1 x Sjp_0066530
>CCD80854.1 x Sjp_0020420
>CCD60893.1 x Sjp_0055940
>Sjp_0077550 x CCD75412.1
>Sjp_0042830 x CCD77528.1
>CCD82926.1 x Sjp_0087600
>CCD60814.1 x Sjp_0042200
>CCD82298.1 x Sjp_0085980
>CCD83021.1 x Sjp_0055640
>Sjp_0026520 x CCD78522.1
>CCD78518.1 x Sjp_0026540
>Sjp_0006030 x CCD77592.1
>CCD59174.1 x Sjp_0036290
>CCD60378.1 x Sjp_0093540
>CCD81257.1 x Sjp_0059420
>Sjp_0066490 x CCD79243.1
>CCD79861.1 x Sjp_0075420
>Sjp_0087370 x CCD82507.1
>Sjp_0040700 x CCD76245.1
>Sjp_0080370 x CCD76307.1
>Sjp_0115620 x CCD60086.1
>Sjp_0048900 x CCD80000.1
>CCD78777.1 x Sjp_0007600
>CCD80780.1 x Sjp_0049930
>Sjp_0027630 x CCD82762.1
>CCD78559.1 x Sjp_0085140
>Sjp_0063950 x CCD82709.1
>CCD76562.1 x Sjp_0051900
>CCD75593.1 x Sjp_0132090
>CCD80400.1 x Sjp_0086670
>Sjp_0002530 x CCD60850.1
>CCD75132.1 x Sjp_0033750
>CCD75863.1 x Sjp_0074460
>Sjp_0054140 x CCD74884.1
>CCD74904.1 x Sjp_0066220
>CCD81281.1 x Sjp_0065760
>CCD78542.1 x Sjp_0032740
>Sjp_0131140 x CCD60035.1
>CCD74790.1 x Sjp_0000360
>Sjp_0085200 x CCD82343.1
>Sjp_0020760 x CCD60869.1
>CCD60072.1 x Sjp_0085730
>CCD77470.1 x Sjp_0093040
>Sjp_0011800 x CCD59629.1
>CCD80071.1 x Sjp_0111940
>Sjp_0042600 x CCD80463.1
>Sjp_0051410 x CCD78928.1
>Sjp_0041530 x CCD78406.1
>CCD79360.1 x Sjp_0034910
>CCD60263.1 x Sjp_0038380
>CCD75166.1 x Sjp_0068370
>Sjp_0051470 x CCD78921.1
>Sjp_0038540 x CCD79844.1
>Sjp_0054300 x CCD81010.1
>CCD76521.1 x Sjp_0014720
>Sjp_0001970 x CAZ36376.1
>Sjp_0042760 x CCD79080.1
>CCD82798.1 x Sjp_0082510
>CCD78118.1 x Sjp_0114730
>CCD58583.1 x Sjp_0062910
>Sjp_0007920 x CCD78998.1
>Sjp_0007520 x CCD78787.1
>Sjp_0075850 x CCD81554.1
>CCD78132.1 x Sjp_0083570
>Sjp_0049480 x CCD60803.1
>CCD80313.1 x Sjp_0044560
>CCD79738.1 x Sjp_0105580
>Sjp_0025150 x CCD74895.1
>Sjp_0130580 x CCD81626.1
>CCD78876.1 x Sjp_0112650
>CCD80709.1 x Sjp_0018100
>CCD76125.1 x Sjp_0038560
>Sjp_0097630 x CCD81791.1
>CCD80588.1 x Sjp_0021750
>CCD76420.1 x Sjp_0047210
>Sjp_0004390 x CCD59035.1
>Sjp_0076970 x CAY18718.1
>CCD79427.1 x Sjp_0040070
>CCD80061.1 x Sjp_0093390
>CCD74987.1 x Sjp_0117330
>CCD77487.1 x Sjp_0030270
>CCD82454.1 x Sjp_0097700
>Sjp_0027580 x CCD81015.1
>Sjp_0024710 x CCD59900.1
>CCD81725.1 x Sjp_0130720
>Sjp_0090400 x CCD79049.1
>CCD82391.1 x Sjp_0028490
>CCD81453.1 x Sjp_0105570
>CCD59068.1 x Sjp_0010130
>CCD81191.1 x Sjp_0014580
>CCD82218.1 x Sjp_0033620
>Sjp_0052790 x CCD75150.1
>CCD60772.1 x Sjp_0017790
>CCD58860.1 x Sjp_0064380
>CCD82577.1 x Sjp_0104830
>CCD79687.1 x Sjp_0031650
>Sjp_0074660 x CCD81812.1
>Sjp_0048800 x CCD78364.1
>Sjp_0120450 x CCD76097.1
>Sjp_0110890 x CCD77301.1
>CAZ37435.2 x Sjp_0060950
>Sjp_0076110 x CCD81827.1
>CCD76143.1 x Sjp_0021170
>Sjp_0035200 x CCD59602.1
>CCD81290.1 x Sjp_0011090
>Sjp_0098680 x CCD75973.1
>CAZ35272.1 x Sjp_0080250
>CCD76550.1 x Sjp_0037850
>Sjp_0063930 x CCD82707.1
>CCD75810.1 x Sjp_0069960
>CCD58663.1 x Sjp_0090970
>CCD76609.1 x Sjp_0015880
>Sjp_0020800 x CCD58782.1
>CCD82047.1 x Sjp_0106040
>CCD80159.1 x Sjp_0089800
>CCD60880.1 x Sjp_0072120
>Sjp_0081240 x CCD77317.1
>CCD75796.1 x Sjp_0000100
>Sjp_0106640 x CCD59942.1
>Sjp_0096510 x CCD60192.1
>Sjp_0060060 x CCD80457.1
>CCD78644.1 x Sjp_0011360
>CCD77664.1 x Sjp_0031690
>CCD58853.1 x Sjp_0064420
>Sjp_0064480 x CCD81447.1
>CCD75160.1 x Sjp_0085620
>Sjp_0122290 x CCD80287.1
>CCD76370.1 x Sjp_0075470
>Sjp_0044050 x CCD75513.1
>CAZ39035.1 x Sjp_0036360
>CCD79556.1 x Sjp_0013320
>CCD77832.1 x Sjp_0016740
>CCD80214.1 x Sjp_0008470
>CCD63152.1 x Sjp_0126370
>CCD81517.1 x Sjp_0079860
>CCD80176.1 x Sjp_0012590
>CCD76404.1 x Sjp_0047050
>CCD78881.1 x Sjp_0080380
>Sjp_0111310 x CCD78159.1
>Sjp_0038040 x CCD59927.1
>CCD75921.1 x Sjp_0030540
>Sjp_0049840 x CCD75174.1
>Sjp_0070720 x CCD79742.1
>CCD74878.1 x Sjp_0025140
>CCD76332.1 x Sjp_0089600
>CCD78816.1 x Sjp_0033840
>Sjp_0018140 x CCD80698.1
>Sjp_0026940 x CCD58606.1
>CCD80254.1 x Sjp_0065810
>Sjp_0074060 x CCD76492.1
>CCD60326.1 x Sjp_0041230
>Sjp_0022690 x CCD77679.1
>CCD81405.1 x Sjp_0131730
>CCD59430.1 x Sjp_0009250
>Sjp_0042220 x CCD60818.1
>CCD77923.1 x Sjp_0021870
>Sjp_0133060 x CCD59165.1
>Sjp_0006310 x CCD83105.1
>CCD81889.1 x Sjp_0109550
>Sjp_0054280 x CCD76432.1
>Sjp_0044870 x CCD82459.1
>Sjp_0044460 x CCD75353.1
>CCD77115.1 x Sjp_0058120
>CAZ29644.1 x Sjp_0088950
>Sjp_0024990 x CCD58947.1
>CCD81184.1 x Sjp_0014500
>Sjp_0123290 x CCD79601.1
>Sjp_0042500 x CCD80966.1
>CCD75103.1 x Sjp_0120910
>CCD75499.1 x Sjp_0080270
>Sjp_0032950 x CCD80984.1
>CCD75946.1 x Sjp_0060840
>Sjp_0002320 x CCD59854.1
>CCD79051.1 x Sjp_0090410
>Sjp_0098950 x CCD82348.1
>CCD60481.1 x Sjp_0027480
>Sjp_0117500 x CCD80826.1
>CCD60784.1 x Sjp_0033730
>CCD80373.1 x Sjp_0022210
>CCD81708.1 x Sjp_0092450
>Sjp_0097880 x CCD81232.1
>CCD77607.1 x Sjp_0005920
>Sjp_0064170 x CCD81753.1
>Sjp_0075110 x CCD81486.1
>Sjp_0105380 x CAZ36532.1
>Sjp_0114050 x CCD82330.1
>CCD74702.1 x Sjp_0045330
>CCD80098.1 x Sjp_0047520
>CCD80326.1 x Sjp_0039180
>Sjp_0054060 x CCD75053.1
>CCD77654.1 x Sjp_0041840
>CCD59162.1 x Sjp_0057030
>CCD80405.1 x Sjp_0008810
>Sjp_0025060 x CCD77287.1
>CCD80082.1 x Sjp_0034340
>Sjp_0071630 x CCD80236.1
>Sjp_0026230 x CCD78388.1
>CCD79869.1 x Sjp_0045930
>CCD82138.1 x Sjp_0082410
>Sjp_0030870 x CCD80500.1
>Sjp_0035800 x CCD76575.1
>CCD79745.1 x Sjp_0070700
>CCD79151.1 x Sjp_0118380
>CCD82599.1 x Sjp_0115540
>CCD78603.1 x Sjp_0002890
>CCD76490.1 x Sjp_0042900
>CCD60708.1 x Sjp_0051100
>CCD82865.1 x Sjp_0051530
>CCD78732.1 x Sjp_0025370
>CCD78795.1 x Sjp_0045690
>Sjp_0053740 x CCD79237.1
>Sjp_0025190 x CCD75694.1
>Sjp_0039230 x CCD78565.1
>CCD60956.1 x Sjp_0028110
>Sjp_0095010 x CCD59071.1
>CCD74972.1 x Sjp_0056510
>CCD76500.1 x Sjp_0124610
>Sjp_0007800 x CCD59261.1
>Sjp_0021020 x CCD76133.1
>CCD78885.1 x Sjp_0071480
>Sjp_0071180 x CCD80270.1
>CCD76484.1 x Sjp_0008440
>Sjp_0080290 x CCD80882.1
>CCD58951.1 x Sjp_0025030
>Sjp_0106770 x CCD81767.1
>CCD81819.1 x Sjp_0060120
>Sjp_0003850 x CCD79710.1
>CCD59897.1 x Sjp_0004870
>CCD75666.1 x Sjp_0069900
>CCD58833.1 x Sjp_0041990
>CCD80407.1 x Sjp_0087520
>Sjp_0000430 x CCD74799.1
>Sjp_0099080 x CCD80309.1
>Sjp_0131830 x CCD75496.1
>Sjp_0074630 x CCD82513.1
>CCD75260.1 x Sjp_0091570
>CCD74623.1 x Sjp_0075890
>Sjp_0103920 x CCD59748.1
>Sjp_0061590 x CCD79372.1
>CCD78646.1 x Sjp_0002940
>CCD58923.1 x Sjp_0020050
>CCD81260.1 x Sjp_0015290
>CCD75021.1 x Sjp_0016880
>Sjp_0059390 x CCD81253.1
>CCD59175.1 x Sjp_0103250
>Sjp_0064510 x CCD81450.1
>Sjp_0025040 x CCD58952.1
>Sjp_0075730 x CCD60472.1
>Sjp_0099830 x CCD75240.1
>Sjp_0116330 x CCD77466.1
>CCD79506.1 x Sjp_0046400
>CCD60778.1 x Sjp_0104630
>CCD78251.1 x Sjp_0007010
>Sjp_0012780 x CCD59311.1
>CCD78297.1 x Sjp_0078580
>CCD79536.1 x Sjp_0071800
>CCD76244.1 x Sjp_0040690
>CCD77707.1 x Sjp_0049580
>Sjp_0032560 x CCD78551.1
>Sjp_0082540 x CCD78039.1
>Sjp_0024000 x CCD77370.1
>CCD77372.1 x Sjp_0024020
>CCD81030.1 x Sjp_0085710
>CCD60935.1 x Sjp_0013520
>Sjp_0009990 x CCD76129.1
>CCD78750.1 x Sjp_0012150
>CCD59443.1 x Sjp_0009150
>CCD59627.1 x Sjp_0011810
>CCD60603.1 x Sjp_0010820
>Sjp_0093990 x CCD81484.1
>CCD78254.1 x Sjp_0007030
>Sjp_0104750 x CCD59835.1
>CCD78786.1 x Sjp_0007530
>Sjp_0079760 x CCD82465.1
>CCD81835.1 x Sjp_0052910
>Sjp_0004420 x CCD59027.1
>CCD60566.1 x Sjp_0076960
>Sjp_0056320 x CCD83081.1
>CCD81775.1 x Sjp_0098440
>CCD81000.1 x Sjp_0102440
>Sjp_0053200 x CCD80691.1
>CCD77396.1 x Sjp_0118560
>CCD82909.1 x Sjp_0005620
>CCD77320.1 x Sjp_0081220
>CCD59984.1 x Sjp_0075190
>CCD82878.1 x Sjp_0036800
>CCD80933.1 x Sjp_0049190
>CCD59296.1 x Sjp_0045020
>Sjp_0094360 x CCD76267.1
>Sjp_0053540 x CCD75639.1
>Sjp_0038970 x CCD78890.1
>Sjp_0016550 x CCD78964.1
>CCD59520.1 x Sjp_0033670
>CCD79864.1 x Sjp_0091890
>Sjp_0079290 x CCD76012.1
>CCD74692.1 x Sjp_0028740
>CCD79932.1 x Sjp_0019490
>Sjp_0035630 x CCD59284.1
>Sjp_0061080 x CCD60446.1
>CCD79025.1 x Sjp_0043350
>Sjp_0021300 x CCD76216.1
>Sjp_0027000 x CCD58601.1
>Sjp_0033900 x CCD79700.1
>CCD77674.1 x Sjp_0022720
>CCD60456.1 x Sjp_0023020
>Sjp_0094710 x CAZ36668.2
>CCD74761.1 x Sjp_0000030
>Sjp_0029490 x CCD77256.1
>Sjp_0019650 x CCD77512.1
>CCD78415.1 x Sjp_0041470
>CCD77342.1 x Sjp_0040430
>CCD78625.1 x Sjp_0135180
>CCD83024.1 x Sjp_0055670
>Sjp_0122190 x CCD77807.1
>CCD81776.1 x Sjp_0091580
>Sjp_0104000 x CCD77124.1
>CCD77281.1 x Sjp_0082120
>CCD80416.1 x Sjp_0081450
>CCD78070.1 x Sjp_0097680
>Sjp_0043200 x CCD60366.1
>CCD77791.1 x Sjp_0051210
>CCD75528.1 x Sjp_0091280
>CCD81684.1 x Sjp_0088320
>CCD77881.1 x Sjp_0003640
>Sjp_0023540 x CCD74818.1
>CCD80969.1 x Sjp_0072590
>Sjp_0005760 x CCD77194.1
>Sjp_0054780 x CCD80399.1
>Sjp_0095720 x CCD80148.1
>CAZ36664.1 x Sjp_0067290
>Sjp_0083370 x CCD59277.1
>Sjp_0062560 x CCD79337.1
>CCD77041.1 x Sjp_0005350
>CCD76635.1 x Sjp_0070840
>Sjp_0098530 x CCD77711.1
>CCD76134.1 x Sjp_0021030
>Sjp_0004370 x CCD59037.1
>CCD58631.1 x Sjp_0010720
>CCD60010.1 x Sjp_0027520
>CCD76161.1 x Sjp_0010270
>Sjp_0015260 x CCD81271.1
>CCD78075.1 x Sjp_0047790
>CCD76983.1 x Sjp_0008200
>CCD83018.1 x Sjp_0055590
>Sjp_0089700 x CCD59801.1
>CCD82299.1 x Sjp_0075320
>CCD78633.1 x Sjp_0072330
>CCD79586.1 x Sjp_0012420
>CCD80616.1 x Sjp_0014940
>Sjp_0069670 x CCD75427.1
>CCD78860.1 x Sjp_0116900
>CCD58875.1 x Sjp_0051080
>CCD78858.1 x Sjp_0076350
>Sjp_0079210 x CCD83074.1
>Sjp_0080660 x CCD75042.1
>CCD79374.1 x Sjp_0061570
>Sjp_0026360 x CCD78171.1
>Sjp_0113150 x CCD75279.1
>Sjp_0095370 x CCD76173.1
>CCD80368.1 x Sjp_0102880
>CCD79121.1 x Sjp_0065690
>Sjp_0077250 x CCD60514.1
>CCD58511.1 x Sjp_0002780
>Sjp_0092180 x CCD81507.1
>CCD79438.1 x Sjp_0085130
>Sjp_0062120 x CCD81749.1
>Sjp_0023290 x CCD82946.1
>CCD60277.1 x Sjp_0032880
>CCD79966.1 x Sjp_0034570
>CCD60805.1 x Sjp_0049500
>CCD60452.1 x Sjp_0022970
>Sjp_0050150 x CCD75248.1
>CCD77096.1 x Sjp_0076990
>CCD79548.1 x Sjp_0061480
>CCD58796.1 x Sjp_0078130
>CCD83115.1 x Sjp_0006270
>CCD76451.1 x Sjp_0034740
>Sjp_0102970 x CCD60128.1
>Sjp_0012870 x CCD59322.1
>CCD76288.1 x Sjp_0041260
>Sjp_0048090 x CCD59209.1
>CCD82805.1 x Sjp_0085670
>Sjp_0009210 x CCD59432.1
>Sjp_0106890 x CCD82910.1
>Sjp_0095500 x CCD82954.1
>Sjp_0083010 x CCD79160.1
>Sjp_0035120 x CAZ38939.1
>Sjp_0086360 x CCD82057.1
>CCD81566.1 x Sjp_0074230
>CCD81167.1 x Sjp_0069480
>Sjp_0033200 x CCD59225.1
>CCD76590.1 x Sjp_0087490
>CCD60948.1 x Sjp_0028170
>CCD81351.1 x Sjp_0045870
>CCD78351.1 x Sjp_0075540
>CCD78579.1 x Sjp_0082280
>Sjp_0056350 x CCD77890.1
>CAZ37479.1 x Sjp_0073650
>Sjp_0083680 x CCD80816.1
>CCD78761.1 x Sjp_0105270
>Sjp_0047730 x CCD77077.1
>CCD61103.1 x Sjp_0084360
>CAZ36105.2 x Sjp_0004990
>Sjp_0050130 x CCD81829.1
>Sjp_0071270 x CCD59464.1
>Sjp_0024750 x CCD74891.1
>CCD82332.1 x Sjp_0066910
>CAZ36825.1 x Sjp_0017290
>Sjp_0121620 x CCD75518.1
>Sjp_0013820 x CCD82362.1
>Sjp_0017310 x CCD77921.1
>CCD82791.1 x Sjp_0029240
>CCD77172.1 x Sjp_0116730
>Sjp_0001340 x CCD59892.1
>Sjp_0007130 x CCD78245.1
>CCD82782.1 x Sjp_0099150
>CAZ33728.1 x Sjp_0006380
>Sjp_0103870 x CCD77072.1
>CCD78162.1 x Sjp_0058700
>CCD60321.1 x Sjp_0059290
>CCD80158.1 x Sjp_0025670
>Sjp_0106700 x CCD81458.1
>Sjp_0051250 x CCD77783.1
>CCD75789.1 x Sjp_0087690
>CCD58595.1 x Sjp_0059970
>CCD81617.1 x Sjp_0096910
>Sjp_0066800 x CCD81432.1
>CCD80144.1 x Sjp_0036030
>Sjp_0046210 x CCD59173.1
>Sjp_0105300 x CCD76214.1
>CCD74648.1 x Sjp_0036670
>Sjp_0087220 x CCD77268.1
>CCD77025.1 x Sjp_0040400
>Sjp_0121300 x CCD81946.1
>CCD79232.1 x Sjp_0053800
>Sjp_0092040 x CCD77426.1
>CCD81392.1 x Sjp_0108150
>CCD58555.1 x Sjp_0029980
>Sjp_0007710 x CCD78836.1
>Sjp_0063280 x CCD82293.1
>Sjp_0108970 x CCD58562.1
>Sjp_0046290 x CCD75834.1
>Sjp_0108680 x CCD82687.1
>Sjp_0061920 x CCD82475.1
>CCD76556.1 x Sjp_0019120
>CCD60193.1 x Sjp_0101550
>CCD81127.1 x Sjp_0001610
>CCD78720.1 x Sjp_0025440
>Sjp_0048340 x CCD75786.1
>CCD81448.1 x Sjp_0064490
>CCD80769.1 x Sjp_0037200
>Sjp_0084390 x CCD82902.1
>Sjp_0052660 x CCD80741.1
>CCD74922.1 x Sjp_0029500
>CCD77548.1 x Sjp_0028930
>CCD80911.1 x Sjp_0044710
>CCD60024.1 x Sjp_0027410
>Sjp_0092000 x CCD58906.1
>CCD59072.1 x Sjp_0060590
>Sjp_0017630 x CCD77682.1
>Sjp_0011280 x CCD78523.1
>Sjp_0042470 x CCD77969.1
>CCD59304.1 x Sjp_0035570
>Sjp_0079300 x CCD59507.1
>CCD78649.1 x Sjp_0003000
>CCD82287.1 x Sjp_0063250
>Sjp_0066180 x CCD74900.1
>CCD59471.1 x Sjp_0046520
>Sjp_0021890 x CCD82770.1
>Sjp_0007200 x CCD78250.1
>Sjp_0052980 x CCD79200.1
>CCD81657.1 x Sjp_0110210
>Sjp_0017980 x CCD78695.1
>CCD76680.1 x Sjp_0031260
>Sjp_0000990 x CCD79679.1
>CCD58726.1 x Sjp_0082810
>Sjp_0101340 x CCD59743.1
>CCD74862.1 x Sjp_0104110
>CCD58943.1 x Sjp_0024960
>Sjp_0029400 x CCD75714.1
>CCD80356.1 x Sjp_0030520
>Sjp_0014890 x CCD60753.1
>CCD60245.1 x Sjp_0093440
>Sjp_0038340 x CCD74676.1
>Sjp_0107950 x CCD82915.1
>Sjp_0064610 x CCD80992.1
>Sjp_0101140 x CCD60299.1
>Sjp_0089720 x CCD59797.1
>Sjp_0015400 x CCD77140.1
>CCD80130.1 x Sjp_0054630
>Sjp_0056400 x CCD77882.1
>CCD80914.1 x Sjp_0027600
>CCD58486.1 x Sjp_0070110
>CCD80105.1 x Sjp_0087720
>Sjp_0012750 x CCD75453.1
>CCD59001.1 x Sjp_0024830
>Sjp_0030320 x CCD77490.1
>Sjp_0021470 x CAZ38993.1
>CCD60973.1 x Sjp_0014810
>Sjp_0066330 x CCD60172.1
>CCD75379.1 x Sjp_0038250
>CCD59924.1 x Sjp_0076430
>Sjp_0021700 x CCD80593.1
>Sjp_0052530 x CCD81368.1
>Sjp_0051930 x CCD76564.1
>Sjp_0054090 x CCD79519.1
>Sjp_0082910 x CCD77109.1
>Sjp_0057530 x CCD60313.1
>CCD77795.1 x Sjp_0028560
>CCD75454.1 x Sjp_0012740
>CCD59486.1 x Sjp_0020150
>Sjp_0033050 x CCD80689.1
>Sjp_0010730 x CCD58629.1
>Sjp_0026790 x CCD59557.1
>CCD83004.1 x Sjp_0110150
>CCD81884.1 x Sjp_0034500
>CCD59395.1 x Sjp_0053670
>Sjp_0014050 x CCD77821.1
>CCD78758.1 x Sjp_0039430
>Sjp_0114920 x CCD82352.1
>CCD77361.1 x Sjp_0023920
>CCD79317.1 x Sjp_0090920
>CCD75205.1 x Sjp_0080910
>Sjp_0022890 x CCD60487.1
>Sjp_0060620 x CCD80681.1
>Sjp_0078590 x CCD82468.1
>CAZ35934.1 x Sjp_0006910
>Sjp_0029190 x CCD82793.1
>CCD59437.1 x Sjp_0009180
>CCD75133.1 x Sjp_0134920
>Sjp_0039070 x CCD81088.1
>CCD77206.1 x Sjp_0005820
>Sjp_0106080 x CCD59879.1
>Sjp_0027400 x CCD60022.1
>Sjp_0097580 x CCD77868.1
>CCD60895.1 x Sjp_0055950
>CCD82574.1 x Sjp_0095850
>CCD78236.1 x Sjp_0085070
>Sjp_0000850 x CCD79668.1
>Sjp_0060970 x CCD75337.1
>CCD58924.1 x Sjp_0020060
>CCD78356.1 x Sjp_0075000
>Sjp_0081490 x CCD74814.1
>CCD80106.1 x Sjp_0101120
>Sjp_0056030 x CCD80121.1
>CCD80380.1 x Sjp_0102230
>CAZ28181.2 x Sjp_0005420
>CCD79292.1 x Sjp_0013440
>Sjp_0092560 x CCD78442.1
>CCD78781.1 x Sjp_0007570
>CCD78965.1 x Sjp_0016450
>CCD76233.1 x Sjp_0010480
>Sjp_0028180 x CCD60949.1
>Sjp_0036460 x CCD78021.1
>CCD59694.1 x Sjp_0015460
>CCD60911.1 x Sjp_0038080
>CCD61024.1 x Sjp_0028090
>CCD75629.1 x Sjp_0025790
>CCD79471.1 x Sjp_0027890
>Sjp_0133110 x CAZ38262.2
>CCD81556.1 x Sjp_0064920
>CCD78273.1 x Sjp_0046930
>CAY17784.1 x Sjp_0050470
>Sjp_0067140 x CCD74586.1
>Sjp_0043300 x CCD60793.1
>CCD77782.1 x Sjp_0051290
>CCD75512.1 x Sjp_0104700
>CCD79582.1 x Sjp_0012440
>CCD60043.1 x Sjp_0006080
>CCD81239.1 x Sjp_0009070
>CCD77935.1 x Sjp_0043920
>CCD81039.1 x Sjp_0013090
>CCD82121.1 x Sjp_0081980
>CCD81469.1 x Sjp_0091470
>CCD58382.1 x Sjp_0021590
>Sjp_0015650 x CCD78061.1
>Sjp_0094750 x CCD58517.1
>Sjp_0060560 x CCD59077.1
>Sjp_0036440 x CCD78020.1
>CCD80124.1 x Sjp_0056010
>CCD80763.1 x Sjp_0037260
>CCD78210.1 x Sjp_0067570
>CCD78324.1 x Sjp_0033460
>CCD75153.1 x Sjp_0052810
>CCD78191.1 x Sjp_0033600
>CCD81806.1 x Sjp_0076200
>CCD82868.1 x Sjp_0051510
>CCD82481.1 x Sjp_0062010
>Sjp_0003670 x CCD79607.1
>Sjp_0069510 x CCD76112.1
>CCD78875.1 x Sjp_0067550
>CCD76099.1 x Sjp_0034070
>Sjp_0011070 x CCD81288.1
>CCD77516.1 x Sjp_0019610
>CCD59725.1 x Sjp_0057610
>Sjp_0095840 x CCD79694.1
>Sjp_0067090 x CCD74872.1
>CCD77003.1 x Sjp_0008040
>Sjp_0013280 x CCD79571.1
>Sjp_0050850 x CCD80676.1
>Sjp_0114740 x CCD82654.1
>CCD78000.1 x Sjp_0046820
>CCD75550.1 x Sjp_0097410
>CCD58393.1 x Sjp_0049950
>CCD59923.1 x Sjp_0086350
>Sjp_0069420 x CCD82195.1
>Sjp_0095220 x CCD77313.1
>Sjp_0087110 x CCD81578.1
>CCD59117.1 x Sjp_0065260
>Sjp_0097380 x CCD81625.1
>Sjp_0014770 x CCD76528.1
>Sjp_0005430 x CCD81177.1
>Sjp_0060170 x CCD60900.1
>CCD82945.1 x Sjp_0099220
>CCD60655.1 x Sjp_0074280
>CCD75578.1 x Sjp_0047360
>CCD79062.1 x Sjp_0022350
>CCD80959.1 x Sjp_0042560
>CCD78676.1 x Sjp_0027150
>CCD59601.1 x Sjp_0035210
>CCD78549.1 x Sjp_0032520
>CCD79259.1 x Sjp_0001920
>CCD76663.1 x Sjp_0031390
>CCD82917.1 x Sjp_0005500
>CCD75083.1 x Sjp_0043810
>CCD75938.1 x Sjp_0062800
>CCD61043.1 x Sjp_0106610
>Sjp_0038760 x CCD77177.1
>CCD82113.1 x Sjp_0055120
>Sjp_0028720 x CCD74694.1
>Sjp_0030110 x CCD58566.1
>CCD77845.1 x Sjp_0095350
>CCD75478.1 x Sjp_0040780
>Sjp_0077620 x CCD75539.1
>CCD77139.1 x Sjp_0113070
>CCD77471.1 x Sjp_0093030
>Sjp_0007660 x CCD78832.1
>Sjp_0112380 x CCD75318.1
>CCD77137.1 x Sjp_0015410
>CCD58912.1 x Sjp_0061320
>CCD82713.1 x Sjp_0016350
>CCD60556.1 x Sjp_0009780
>Sjp_0017450 x CCD77907.1
>CCD80415.1 x Sjp_0081430
>CCD59502.1 x Sjp_0080130
>CCD59295.1 x Sjp_0045030
>CCD77775.1 x Sjp_0079320
>CCD82249.1 x Sjp_0037520
>CCD74834.1 x Sjp_0057990
>CCD59202.1 x Sjp_0110260
>Sjp_0063180 x CCD74907.1
>CAZ36644.1 x Sjp_0027220
>Sjp_0071420 x CCD59010.1
>CCD80462.1 x Sjp_0093970
>Sjp_0059010 x CCD82090.1
>Sjp_0020580 x CCD79142.1
>CCD60473.1 x Sjp_0089270
>Sjp_0098590 x CCD82312.1
>CCD77146.1 x Sjp_0006410
>CCD61034.1 x Sjp_0069360
>Sjp_0000870 x CCD79669.1
>CCD60014.1 x Sjp_0105250
>CCD59614.1 x Sjp_0011920
>CCD78666.1 x Sjp_0027200
>CCD60583.1 x Sjp_0087500
>CCD74629.1 x Sjp_0050490
>CCD80001.1 x Sjp_0058070
>CCD82268.1 x Sjp_0083620
>CCD77314.1 x Sjp_0105140
>CCD83106.1 x Sjp_0006300
>Sjp_0131420 x CCD75776.1
>CCD60611.1 x Sjp_0065220
>CCD77589.1 x Sjp_0065970
>CCD79965.1 x Sjp_0034580
>CCD74624.1 x Sjp_0121830
>Sjp_0062980 x CCD76092.1
>CCD79385.1 x Sjp_0039610
>CCD81466.1 x Sjp_0133970
>Sjp_0089650 x CCD79733.1
>CCD80942.1 x Sjp_0061460
>CCD77187.1 x Sjp_0110790
>CAY17285.1 x Sjp_0083930
>CCD59581.1 x Sjp_0001520
>Sjp_0032860 x CCD82410.1
>CCD60683.1 x Sjp_0047680
>CCD78691.1 x Sjp_0018000
>Sjp_0028630 x CCD74747.1
>CCD79566.1 x Sjp_0013250
>CCD82823.1 x Sjp_0054180
>CCD82855.1 x Sjp_0037950
>Sjp_0104430 x CCD80755.1
>CCD79283.1 x Sjp_0013380
>Sjp_0010070 x CCD59073.1
>Sjp_0021780 x CCD82472.1
>Sjp_0006250 x CCD83117.1
>Sjp_0048670 x CCD81662.1
>CCD78673.1 x Sjp_0027120
>Sjp_0017590 x CCD77684.1
>Sjp_0071000 x CCD79450.1
>CCD76494.1 x Sjp_0089360
>CCD79619.1 x Sjp_0000510
>CCD76551.1 x Sjp_0037860
>Sjp_0029740 x CCD78471.1
>CCD82749.1 x Sjp_0060910
>CCD79229.1 x Sjp_0079430
>Sjp_0070240 x CCD82565.1
>CCD79616.1 x Sjp_0000470
>CCD79020.1 x Sjp_0087790
>Sjp_0088070 x CCD79041.1
>Sjp_0082940 x CCD77106.1
>CCD75028.1 x Sjp_0016990
>CCD75140.1 x Sjp_0067200
>Sjp_0050410 x CCD59753.1
>CCD76094.1 x Sjp_0032810
>CCD82180.1 x Sjp_0105530
>Sjp_0015240 x CCD81274.1
>Sjp_0081650 x CCD82020.1
>CCD77513.1 x Sjp_0019630
>CCD81075.1 x Sjp_0039090
>CCD75505.1 x Sjp_0026100
>Sjp_0022610 x CCD59350.1
>Sjp_0071920 x CCD74871.1
>Sjp_0044770 x CCD74807.1
>Sjp_0076510 x CCD75491.1
>CCD82587.1 x Sjp_0082610
>Sjp_0032240 x CCD78914.1
>Sjp_0019690 x CCD77507.1
>Sjp_0027690 x CCD82756.1
>Sjp_0084180 x CCD76341.1
>CCD58641.1 x Sjp_0135060
>CCD82952.1 x Sjp_0079640
>Sjp_0115010 x CCD80177.1
>CCD79792.1 x Sjp_0004040
>Sjp_0065660 x CCD79118.1
>Sjp_0045210 x CCD81564.1
>CCD60214.1 x Sjp_0062690
>CCD83026.1 x Sjp_0055700
>CCD76465.1 x Sjp_0008450
>CCD78368.1 x Sjp_0059600
>Sjp_0076420 x CCD80244.1
>CCD58873.1 x Sjp_0051120
>Sjp_0039970 x CCD79177.1
>Sjp_0057960 x CCD78578.1
>Sjp_0060800 x CCD75952.1
>Sjp_0089040 x CCD77040.1
>Sjp_0014570 x CCD81189.1
>CCD74762.1 x Sjp_0000040
>CCD59485.1 x Sjp_0112480
>Sjp_0080790 x CAZ37182.2
>CCD58981.1 x Sjp_0120030
>CCD77557.1 x Sjp_0028900
>Sjp_0034510 x CCD81888.1
>CCD58905.1 x Sjp_0092010
>CCD74756.1 x Sjp_0040530
>Sjp_0074760 x CCD80520.1
>CCD78582.1 x Sjp_0045670
>CCD59985.1 x Sjp_0075180
>Sjp_0112300 x CCD82866.1
>CCD79010.1 x Sjp_0089820
>CCD75788.1 x Sjp_0048320
>Sjp_0010870 x CCD60610.1
>Sjp_0079740 x CCD74882.1
>Sjp_0065540 x CAZ34912.1
>Sjp_0101290 x CCD77160.1
>Sjp_0130920 x CCD80477.1
>CCD59684.1 x Sjp_0018360
>CCD75712.1 x Sjp_0029380
>Sjp_0030120 x CCD58567.1
>Sjp_0086080 x CCD60680.1
>CCD79341.1 x Sjp_0062530
>Sjp_0028730 x CCD74693.1
>CAZ33672.1 x Sjp_0010660
>Sjp_0029230 x CCD82792.1
>Sjp_0065230 x CCD59107.1
>Sjp_0093960 x CCD80461.1
>Sjp_0009190 x CCD59434.1
>Sjp_0063570 x CCD77459.1
>Sjp_0023880 x CCD75396.1
>CCD78763.1 x Sjp_0049290
>CCD75536.1 x Sjp_0077590
>Sjp_0011330 x CCD78639.1
>CCD81269.1 x Sjp_0093830
>Sjp_0026650 x CCD80715.1
>Sjp_0070950 x CCD59824.1
>CCD60336.1 x Sjp_0071320
>CCD58728.1 x Sjp_0007230
>CCD81491.1 x Sjp_0047900
>Sjp_0074540 x CCD82227.1
>CCD80378.1 x Sjp_0123130
>Sjp_0100250 x CCD79978.1
>Sjp_0002050 x CCD74946.1
>Sjp_0042380 x CCD77976.1
>Sjp_0108990 x CCD60443.1
>CCD58727.1 x Sjp_0065910
>Sjp_0084860 x CCD60275.1
>CCD80349.1 x Sjp_0049100
>Sjp_0066740 x CCD80332.1
>CCD79881.1 x Sjp_0112610
>CCD82310.1 x Sjp_0121330
>CCD75525.1 x Sjp_0072810
>Sjp_0011120 x CCD59833.1
>Sjp_0057680 x CCD60832.1
>Sjp_0069460 x CCD75941.1
>Sjp_0017670 x CCD59343.1
>CCD78170.1 x Sjp_0026350
>Sjp_0105550 x CCD76336.1
>Sjp_0002850 x CCD58541.1
>CCD83020.1 x Sjp_0055630
>Sjp_0038860 x CCD83070.1
>CCD78344.1 x Sjp_0090160
>Sjp_0016930 x CCD75034.1
>CCD76231.1 x Sjp_0010430
>Sjp_0072380 x CCD83066.1
>Sjp_0058270 x CCD80808.1
>CCD81892.1 x Sjp_0056820
>CCD76340.1 x Sjp_0084170
>CAZ37362.1 x Sjp_0006900
>CCD77918.1 x Sjp_0017350
>CCD81874.1 x Sjp_0034430
>CCD76955.1 x Sjp_0020260
>CCD59111.1 x Sjp_0065240
>Sjp_0043360 x CCD79026.1
>CCD80209.1 x Sjp_0008490
>Sjp_0050100 x CCD75488.1
>CCD75213.1 x Sjp_0059270
>Sjp_0068490 x CCD81061.1
>CCD79397.1 x Sjp_0086220
>CCD80094.1 x Sjp_0034380
>CCD78658.1 x Sjp_0027270
>CCD76544.1 x Sjp_0037790
>CCD75112.1 x Sjp_0129020
>CCD75060.1 x Sjp_0038630
>CCD58753.1 x Sjp_0007400
>Sjp_0061700 x CCD80268.1
>Sjp_0067770 x CCD81997.1
>CCD78284.1 x Sjp_0095880
>Sjp_0112110 x CCD59612.1
>CCD59403.1 x Sjp_0066540
>CCD81664.1 x Sjp_0048690
>CCD58918.1 x Sjp_0005910
>Sjp_0066120 x CCD61094.1
>CCD60531.1 x Sjp_0047850
>CCD59944.1 x Sjp_0013690
>Sjp_0089680 x CCD79729.1
>Sjp_0099900 x CCD77340.1
>CCD78420.1 x Sjp_0056070
>CCD59043.1 x Sjp_0045230
>Sjp_0019000 x CCD76628.1
>Sjp_0051160 x CCD58870.1
>Sjp_0082970 x CCD75852.1
>Sjp_0051960 x CCD79411.1
>Sjp_0059240 x CCD75210.1
>CCD60788.1 x Sjp_0057830
>CCD75234.1 x Sjp_0061410
>CCD61069.1 x Sjp_0069800
>CCD78687.1 x Sjp_0011930
>CAZ39000.2 x Sjp_0016570
>Sjp_0078140 x CCD81154.1
>CCD59258.1 x Sjp_0086430
>CCD76301.1 x Sjp_0041380
>Sjp_0006870 x CAZ35940.2
>Sjp_0103320 x CCD76174.1
>CCD59578.1 x Sjp_0001500
>CCD74844.1 x Sjp_0083520
>CCD60082.1 x Sjp_0072140
>Sjp_0063600 x CCD77454.1
>CCD74848.1 x Sjp_0028850
>CCD58570.1 x Sjp_0030150
>CCD82700.1 x Sjp_0073000
>CCD77348.1 x Sjp_0005050
>Sjp_0047170 x CCD76423.1
>Sjp_0056680 x CAZ30718.2
>CCD60237.1 x Sjp_0135150
>CCD75490.1 x Sjp_0038800
>Sjp_0020820 x CCD58785.1
>CCD77939.1 x Sjp_0043900
>CCD81897.1 x Sjp_0077360
>CCD80820.1 x Sjp_0074960
>Sjp_0034330 x CCD80080.1
>Sjp_0073520 x CCD59738.1
>Sjp_0045500 x CCD78615.1
>CCD81456.1 x Sjp_0090010
>Sjp_0046750 x CCD78007.1
>Sjp_0096060 x CCD58632.1
>CCD75404.1 x Sjp_0023850
[truncated: 3,655 more rows]

## Sheet: Secreted SmxSh
Control Secreted S. mansoni x S. haematobium (Sha_ codes refer identification of predicted genes in S. haematorium genome sequencing)
>CCD60691.1 x Sha_300576
>CCD76298.1 x Sha_102706
>CCD80883.1 x Sha_103843
>CCD75604.1 x Sha_104354
>CCD78302.1 x Sha_105247
>Sha_105450 x CCD77271.1
>CCD59908.1 x Sha_105200
>Sha_108343 x CCD79392.1
>CCD76503.1 x Sha_300533
>CCD79873.1 x Sha_104085
>Sha_101739 x CCD59066.1
>CCD76046.1 x Sha_102514
>CCD77767.1 x Sha_200922
>CCD60530.1 x Sha_101431
>CCD79499.1 x Sha_102651
>Sha_104615 x CCD60507.1
>CCD77928.1 x Sha_101678
>CCD82463.1 x Sha_107680
>Sha_102785 x CCD59609.1
>CCD60067.1 x Sha_105469
>Sha_103695 x CAZ35268.1
>CCD78901.1 x Sha_101415
>CCD82221.1 x Sha_300880
>Sha_101883 x CCD74813.1
>CCD60250.1 x Sha_200688
>CCD77772.1 x Sha_200489
>CCD79353.1 x Sha_107657
>Sha_103492 x CCD75768.1
>Sha_109626 x CCD82054.1
>CCD76215.1 x Sha_102422
>Sha_104309 x CCD78104.1
>CCD81181.1 x Sha_200825
>CCD78163.1 x Sha_100422
>Sha_104156 x CCD60821.1
>Sha_107272 x CCD78591.1
>CCD76290.1 x Sha_105424
>Sha_300716 x CCD81582.1
>CCD79835.1 x Sha_200352
>Sha_106547 x CCD78360.1
>CCD74829.1 x Sha_107460
>Sha_100508 x CCD78667.1
>Sha_104784 x CCD60477.1
>CCD60253.1 x Sha_101751
>CCD59283.1 x Sha_106092
>Sha_106500 x CCD80365.1
>Sha_107086 x CCD79017.1
>Sha_102513 x CCD60095.1
>CCD58285.1 x Sha_107635
>CCD77368.1 x Sha_200235
>CCD79893.1 x Sha_106534
>Sha_108832 x CCD59978.1
>Sha_101142 x CCD59281.1
>Sha_105605 x CCD81760.1
>CCD80748.1 x Sha_300583
>Sha_100110 x CCD76283.1
>CCD79308.1 x Sha_103926
>Sha_106198 x CAZ30456.2
>Sha_105813 x CCD76306.1
>Sha_103642 x CCD78921.1
>Sha_102281 x CCD74895.1
>Sha_103081 x CAZ37435.2
>CAZ39035.1 x Sha_103026
>Sha_105709 x CCD75174.1
>Sha_101806 x CCD59854.1
>Sha_104031 x CCD81232.1
>Sha_104491 x CCD75053.1
>CCD79151.1 x Sha_101936
>Sha_106006 x CCD79237.1
>Sha_105572 x CCD75694.1
>CCD76500.1 x Sha_101158
>CCD75666.1 x Sha_200111
>CCD78646.1 x Sha_103881
>Sha_101015 x CCD59311.1
>CCD82878.1 x Sha_101787
>Sha_108160 x CCD79700.1
>Sha_105402 x CCD80416.1
>CCD77881.1 x Sha_106192
>CCD75427.1 x Sha_102398
>CCD81749.1 x Sha_106557
>Sha_106376 x CCD82946.1
>CCD79548.1 x Sha_100026
>CAZ36825.1 x Sha_105774
>CCD58555.1 x Sha_101507
>CCD80911.1 x Sha_104946
>Sha_107257 x CCD74676.1
>CCD77795.1 x Sha_104706
>Sha_100923 x CCD82468.1
>Sha_106124 x CAZ35934.1
>CCD61024.1 x Sha_300711
>Sha_107106 x CCD74586.1
>Sha_106444 x CCD58382.1
>Sha_107944 x CCD78020.1
>CCD80656.1 x Sha_109709
>CCD78000.1 x Sha_101965
>CCD75550.1 x Sha_103090
>CCD58912.1 x Sha_107979
>Sha_102174 x CCD59010.1
>CCD76551.1 x Sha_107229
>Sha_100621 x CCD79041.1
>Sha_103673 x CCD77160.1
>CCD60443.1 x Sha_103987
>Sha_103264 x CCD83020.1
>CCD75034.1 x Sha_100352
>Sha_105106 x CCD59612.1
>CCD79729.1 x Sha_106674
>CAZ30718.2 x Sha_106580
>CCD83065.1 x Sha_102196
>Sha_101880 x CCD80927.1
>CCD60034.1 x Sha_200677
>CCD79810.1 x Sha_104720
>Sha_107440 x CCD79053.1
>CCD59012.1 x Sha_100254
>Sha_108233 x CCD75048.1
>Sha_106648 x CCD83038.1
>CCD78853.1 x Sha_106308
>CCD79162.1 x Sha_100300
>CCD81718.1 x Sha_105674
>CCD80188.1 x Sha_102153
>CCD82741.1 x Sha_108145
>CCD75492.1 x Sha_104767
>CCD58696.1 x Sha_103031
>CCD74743.1 x Sha_103720
>CCD59632.1 x Sha_104963
>CCD58673.1 x Sha_103825
>CCD82492.1 x Sha_104985
>Sha_102804 x CCD58315.1
>CCD79889.1 x Sha_102534
>CCD81939.1 x Sha_107867
>CCD77927.1 x Sha_105189
>CCD74656.1 x Sha_100829
>CCD80112.1 x Sha_105686
>CCD82963.1 x Sha_105131
>CCD80348.1 x Sha_105947
>CCD78308.1 x Sha_108257
>Sha_107482 x CCD61071.1
>CCD59168.1 x Sha_105105
>CCD77467.1 x Sha_107836
>CCD80506.1 x Sha_102198
>CCD59976.1 x Sha_101788
>CCD81133.1 x Sha_105857
>CCD76352.1 x Sha_106875
>CCD58146.1 x Sha_103279
>Sha_104729 x CCD82731.1
>Sha_107869 x CCD79478.1
>CCD76320.1 x Sha_102238
>CCD78593.1 x Sha_105075
>CCD78814.1 x Sha_100978
>CCD59234.1 x Sha_200713
>CCD78650.1 x Sha_103595
>CCD81359.1 x Sha_100565
>Sha_200879 x CCD80501.1
>CCD60347.1 x Sha_104836
>Sha_106550 x CCD82035.1
>Sha_106455 x CCD83091.1
>CCD79174.1 x Sha_105235
>Sha_100686 x CCD81675.1
>Sha_105872 x CCD80033.1
>Sha_106502 x CCD79373.1
>Sha_101734 x CCD77814.1
>Sha_101541 x CCD76552.1
>CCD74849.1 x Sha_101906
>Sha_101872 x CCD79912.1
>Sha_102947 x CCD78394.1
>CCD80339.1 x Sha_102484
>Sha_101651 x CCD74985.1
>CCD78464.1 x Sha_100158
>CCD82049.1 x Sha_105009
>CCD78746.1 x Sha_102992
>CCD58935.1 x Sha_300154
>CCD80975.1 x Sha_107811
>CCD74613.1 x Sha_107137
>Sha_200019 x CCD59408.1
>CCD78605.1 x Sha_101727
>CCD78759.1 x Sha_300647
>CCD75926.1 x Sha_100069
>CCD80371.1 x Sha_301237
>CCD82661.1 x Sha_106779
>Sha_200438 x CCD59846.1
>Sha_106219 x CCD80797.1
>CCD75792.1 x Sha_104300
>CCD78504.1 x Sha_100064
>Sha_105752 x CCD75078.1
>CCD60233.1 x Sha_103731
>Sha_300370 x CCD75387.1
>CCD78961.1 x Sha_107494
>Sha_200218 x CCD81995.1
>CCD82538.1 x Sha_104968
>CCD76080.1 x Sha_107095
>Sha_104577 x CCD59327.1
>CCD75868.1 x Sha_104487
>Sha_102277 x CAZ36802.2
>Sha_107906 x CCD77367.1
>CCD59798.1 x Sha_103921
>CCD59390.1 x Sha_102210
>CCD60937.1 x Sha_103087
>Sha_107627 x CCD82864.1
>CCD60833.1 x Sha_104510
>Sha_104262 x CCD77828.1
>CCD74647.1 x Sha_102711
>CCD81091.1 x Sha_106234
>Sha_103220 x CCD77324.1
>Sha_300404 x CCD79522.1
>CCD76543.1 x Sha_106873
>CCD77413.1 x Sha_103515
>Sha_108382 x CCD58571.1
>CCD60111.1 x Sha_104501
>Sha_100184 x CCD78850.1
>CCD59449.1 x Sha_102199
>Sha_105536 x CCD81820.1
>CCD78826.1 x Sha_104549
>Sha_100880 x CCD78773.1
>CCD79146.1 x Sha_103435
>Sha_102217 x CCD58613.1
>Sha_103360 x CCD60307.1
>CCD78557.1 x Sha_108276
>CCD74684.1 x Sha_107002
>CCD80263.1 x Sha_105807
>CCD82193.1 x Sha_106388
>Sha_104822 x CCD75723.1
>CCD59215.1 x Sha_106409
>CCD75561.1 x Sha_107316
>Sha_101933 x CCD74658.1
>Sha_102656 x CCD82827.1
>Sha_101609 x CCD81205.1
>Sha_106987 x CCD78018.1
>CCD79333.1 x Sha_103113
>Sha_106349 x CCD59873.1
>CCD76600.1 x Sha_102566
>Sha_104154 x CCD60074.1
>CCD76011.1 x Sha_105581
>CCD79312.1 x Sha_107159
>CCD75648.1 x Sha_105381
>CCD80508.1 x Sha_106197
>Sha_400136 x CCD82610.1
>Sha_108613 x CCD60589.1
>CCD79175.1 x Sha_104877
>CCD82372.1 x Sha_105335
>Sha_102557 x CCD80627.1
>Sha_100077 x CCD76131.1
>CCD82601.1 x Sha_103224
>CCD77086.1 x Sha_106719
>CCD59259.1 x Sha_103798
>CAZ29822.1 x Sha_400333
>Sha_300478 x CCD76236.1
>CCD80133.1 x Sha_107543
>Sha_106353 x CCD60338.1
>CCD81433.1 x Sha_100881

## Sheet: secreted SmxSj
Control Secreted S. mansoni x S. japonicum
>CCD60691.1 x Sjp_0083270
>CCD76298.1 x Sjp_0041350
>CCD80883.1 x Sjp_0020490
>CCD75604.1 x Sjp_0102310
>Sjp_0065520 x CCD78282.1
>CCD78302.1 x Sjp_0089500
>Sjp_0005250 x CCD77271.1
>CCD59908.1 x Sjp_0045820
>CCD79392.1 x Sjp_0134110
>Sjp_0098860 x CCD76503.1
>CCD79873.1 x Sjp_0024780
>Sjp_0010140 x CCD59066.1
>CCD76046.1 x Sjp_0069390
>CCD77767.1 x Sjp_0060480
>Sjp_0098120 x CCD60530.1
>Sjp_0046470 x CCD79499.1
>CCD60507.1 x Sjp_0043610
>CCD77928.1 x Sjp_0103560
>CCD82463.1 x Sjp_0132650
>CCD59609.1 x Sjp_0080920
>CCD60067.1 x Sjp_0067490
>CAZ35268.1 x Sjp_0100090
>Sjp_0043440 x CCD78901.1
>CCD82221.1 x Sjp_0039320
>Sjp_0081480 x CCD74813.1
>Sjp_0078660 x CCD60250.1
>CCD77772.1 x Sjp_0059750
>CCD79353.1 x Sjp_0040950
>Sjp_0074370 x CCD75768.1
>Sjp_0028210 x CCD82054.1
>CCD76215.1 x Sjp_0021290
>Sjp_0101070 x CCD78104.1
>Sjp_0014470 x CCD81181.1
>CCD78163.1 x Sjp_0058690
>CCD60821.1 x Sjp_0096850
>Sjp_0011440 x CCD78591.1
>CCD76290.1 x Sjp_0041290
>Sjp_0079260 x CCD81582.1
>Sjp_0005790 x CCD79835.1
>CCD78360.1 x Sjp_0009490
>Sjp_0081590 x CCD74829.1
>Sjp_0027190 x CCD78667.1
>CCD60477.1 x Sjp_0114820
>CCD60253.1 x Sjp_0054870
>CCD59283.1 x Sjp_0086850
>Sjp_0100980 x CCD80365.1
>Sjp_0055220 x CCD79017.1
>Sjp_0039560 x CCD60095.1
>Sjp_0059960 x CCD58285.1
>Sjp_0023980 x CCD77368.1
>CCD79893.1 x Sjp_0102910
>Sjp_0103620 x CCD59978.1
>Sjp_0079540 x CCD59281.1
>Sjp_0112860 x CCD81760.1
>CCD80748.1 x Sjp_0108210
>Sjp_0038110 x CCD76283.1
>CCD79308.1 x Sjp_0103280
>CAZ30456.2 x Sjp_0002010
>CCD76306.1 x Sjp_0041410
>Sjp_0051470 x CCD78921.1
>Sjp_0025150 x CCD74895.1
>CAZ37435.2 x Sjp_0060950
>CAZ39035.1 x Sjp_0036360
>Sjp_0049840 x CCD75174.1
>Sjp_0002320 x CCD59854.1
>Sjp_0097880 x CCD81232.1
>Sjp_0054060 x CCD75053.1
>CCD79151.1 x Sjp_0118380
>Sjp_0053740 x CCD79237.1
>Sjp_0025190 x CCD75694.1
>CCD76500.1 x Sjp_0124610
>CCD75666.1 x Sjp_0069900
>CCD78646.1 x Sjp_0002940
>Sjp_0012780 x CCD59311.1
>CCD82878.1 x Sjp_0036800
>Sjp_0033900 x CCD79700.1
>CCD80416.1 x Sjp_0081450
>CCD77881.1 x Sjp_0003640
>Sjp_0069670 x CCD75427.1
>Sjp_0062120 x CCD81749.1
>Sjp_0023290 x CCD82946.1
>CCD79548.1 x Sjp_0061480
>CAZ36825.1 x Sjp_0017290
>CCD58555.1 x Sjp_0029980
>CCD80911.1 x Sjp_0044710
>Sjp_0038340 x CCD74676.1
>CCD77795.1 x Sjp_0028560
>Sjp_0078590 x CCD82468.1
>CAZ35934.1 x Sjp_0006910
>CCD61024.1 x Sjp_0028090
>Sjp_0067140 x CCD74586.1
>CCD58382.1 x Sjp_0021590
>Sjp_0036440 x CCD78020.1
>CCD78000.1 x Sjp_0046820
>CCD75550.1 x Sjp_0097410
>CCD58912.1 x Sjp_0061320
>Sjp_0071420 x CCD59010.1
>CCD76551.1 x Sjp_0037860
>Sjp_0088070 x CCD79041.1
>Sjp_0101290 x CCD77160.1
>Sjp_0108990 x CCD60443.1
>CCD83020.1 x Sjp_0055630
>Sjp_0016930 x CCD75034.1
>Sjp_0112110 x CCD59612.1
>Sjp_0089680 x CCD79729.1
>Sjp_0056680 x CAZ30718.2
>CCD83065.1 x Sjp_0072390
>Sjp_0028390 x CCD80927.1
>CCD60034.1 x Sjp_0050690
>Sjp_0019070 x CCD79810.1
>Sjp_0090430 x CCD79053.1
>Sjp_0094720 x CCD59012.1
>CCD75048.1 x Sjp_0073420
>Sjp_0032110 x CCD83038.1
>Sjp_0048130 x CCD78853.1
>Sjp_0085080 x CCD79162.1
>Sjp_0072720 x CCD81718.1
>Sjp_0001140 x CCD80188.1
>Sjp_0053860 x CCD82741.1
>Sjp_0088520 x CCD75492.1
>CCD58696.1 x Sjp_0044950
>CCD74743.1 x Sjp_0056810
>Sjp_0094290 x CCD59632.1
>Sjp_0070510 x CCD58673.1
>CCD82492.1 x Sjp_0054220
>Sjp_0002550 x CCD58315.1
>Sjp_0004120 x CCD79889.1
>CCD81939.1 x Sjp_0052600
>CCD77927.1 x Sjp_0065610
>Sjp_0062650 x CCD74656.1
>Sjp_0065180 x CCD80112.1
>Sjp_0002430 x CCD82963.1
>Sjp_0113180 x CCD80348.1
>CCD78308.1 x Sjp_0130760
>CCD61071.1 x Sjp_0069830
>CCD59168.1 x Sjp_0001230
>CCD77467.1 x Sjp_0093050
>CCD80506.1 x Sjp_0049450
>CCD59976.1 x Sjp_0103590
>Sjp_0001710 x CCD81133.1
>CCD76352.1 x Sjp_0064670
>Sjp_0055180 x CCD58146.1
>Sjp_0106900 x CCD82731.1
>CCD79478.1 x Sjp_0027960
>CCD76320.1 x Sjp_0109120
>Sjp_0093810 x CCD78593.1
>CCD78814.1 x Sjp_0033810
>Sjp_0001900 x CCD59234.1
>CCD78650.1 x Sjp_0003010
>CCD81359.1 x Sjp_0018830
>CCD80501.1 x Sjp_0030880
>CCD60347.1 x Sjp_0004640
>CCD82035.1 x Sjp_0101540
>Sjp_0044160 x CCD83091.1
>Sjp_0088500 x CCD79174.1
>Sjp_0048700 x CCD81675.1
>CCD80033.1 x Sjp_0012070
>Sjp_0061580 x CCD79373.1
>Sjp_0103220 x CCD77814.1
>CCD76552.1 x Sjp_0019090
>CCD74849.1 x Sjp_0028870
>Sjp_0019530 x CCD79912.1
>Sjp_0087300 x CCD78394.1
>CCD80339.1 x Sjp_0048880
>Sjp_0040630 x CCD74985.1
>CCD78464.1 x Sjp_0006800
>CCD82049.1 x Sjp_0080750
>Sjp_0012140 x CCD78746.1
>CCD58935.1 x Sjp_0036950
>Sjp_0033380 x CCD80975.1
>CCD74613.1 x Sjp_0089450
>Sjp_0066590 x CCD59408.1
>CCD78605.1 x Sjp_0053050
>CCD78759.1 x Sjp_0039440
>CCD75926.1 x Sjp_0030610
>CCD80371.1 x Sjp_0022230
>CCD82661.1 x Sjp_0074680
>CCD59846.1 x Sjp_0002250
>Sjp_0028360 x CCD80797.1
>CCD75792.1 x Sjp_0115270
>CCD78504.1 x Sjp_0029800
>Sjp_0043770 x CCD75078.1
>CCD60233.1 x Sjp_0068590
>Sjp_0038170 x CCD75387.1
>Sjp_0016540 x CCD78961.1
>Sjp_0068940 x CCD81995.1
>CCD82538.1 x Sjp_0103020
>CCD76080.1 x Sjp_0066690
>Sjp_0012900 x CCD59327.1
>Sjp_0015690 x CCD75868.1
>CAZ36802.2 x Sjp_0006990
>Sjp_0023970 x CCD77367.1
>Sjp_0089710 x CCD59798.1
>CCD59390.1 x Sjp_0043120
>CCD60937.1 x Sjp_0013510
>Sjp_0051560 x CCD82864.1
>Sjp_0057670 x CCD60833.1
>CCD77828.1 x Sjp_0014150
>CCD74647.1 x Sjp_0036660
>CCD81091.1 x Sjp_0082390
>CCD77324.1 x Sjp_0005210
>Sjp_0101280 x CCD79522.1
>CCD76543.1 x Sjp_0037780
>CCD77413.1 x Sjp_0078700
>CCD58571.1 x Sjp_0030160
>CCD60111.1 x Sjp_0086110
>CCD78850.1 x Sjp_0048170
>Sjp_0040920 x CCD59449.1
>Sjp_0060110 x CCD81820.1
>CCD78826.1 x Sjp_0065410
>Sjp_0007640 x CCD78773.1
>CCD79146.1 x Sjp_0012720
>Sjp_0068230 x CCD58613.1
>CCD60307.1 x Sjp_0057590
>Sjp_0085250 x CCD78557.1
>CCD82893.1 x Sjp_0003090
>Sjp_0133330 x CCD74684.1
>CCD80263.1 x Sjp_0061670
>CCD82193.1 x Sjp_0115240
>Sjp_0048280 x CCD75723.1
>CCD59215.1 x Sjp_0055770
>CCD75561.1 x Sjp_0037660
>Sjp_0062670 x CCD74658.1
>Sjp_0095930 x CCD82827.1
>Sjp_0010960 x CCD81205.1
>Sjp_0050390 x CCD78018.1
>CCD79333.1 x Sjp_0058130
>Sjp_0004960 x CCD59873.1
>CCD76600.1 x Sjp_0101810
>CCD60074.1 x Sjp_0089740
>CCD76011.1 x Sjp_0058790
>Sjp_0087020 x CCD79312.1
>CCD75648.1 x Sjp_0075770
>Sjp_0030920 x CCD80508.1
>Sjp_0112930 x CCD82610.1
>Sjp_0102590 x CCD60589.1
>Sjp_0088490 x CCD79175.1
>CCD82372.1 x Sjp_0077260
>CCD80627.1 x Sjp_0084790
>Sjp_0094210 x CCD76131.1
>CCD82601.1 x Sjp_0090720
>Sjp_0015480 x CCD77086.1
>CCD59259.1 x Sjp_0086440
>CAZ29822.1 x Sjp_0104650
>Sjp_0010400 x CCD76236.1
>Sjp_0035930 x CCD80133.1
>Sjp_0027320 x CCD60338.1
>Sjp_0066810 x CCD81433.1

## Sheet: VAL SmxSh
VAL genes S. mansoni x S. haematobium (Shaematorium contigs are described in Supplementary table 1 and A_ codes refer to contigs from mapping of RNA_seq sequencing described inYoung et al.,)
Group 1
>ContSh5 x SmVAL12
>SmVAL18 x A_06447
>SmVAL21 x ContSh9
>A_08597 x SmVAL23
>SmVAL5 x ContSh4
>SmVAL7 x contSh10
>ContSh4 x SmVAL15
Group 2
>SmVAL16 x ContSh3
>SmVAL13 x ContSh7
>SmVAL6 x ContSh8

## Sheet: VAL SmxSj
VAL genes S. mansoni x S. japonicum (S. japonicum contigs are described in Supplementary table 1)
Group 1
>ContSj11 x SmVAL21
>SmVAL15 x Sjp_0091780
>Sjp_0083700 x SmVAL20

## Sheet: MEG SmxSh
MEGs S. mansoni x S. haematobium (AMN and Shaem identifiers from EST library avaliable at Sanger institute website; Unigene identifiers refers to assembly of RNA-Seq data provided by inYoung et al.,)
>Unigene11141_All x MEG-4_Smp_085840.1
>AMN2027g06.p1kT7+Unigene3307_All x MEG-5_Smp_152580
>AMN2017e04.q1kT3 x MEG-9_Smp_125320
>AMN2030g02.p1kT7 x MEG15_Sm
>Unigene8660_All x MEG-1_ADH02226.1
>MEG-24_Sm x AMN2007d10.q1kT3
>ShaemB8f06.q1kw x MEG-3_Smp_138080
>MEG-4_Smp_163630 x AMN2043b09.q1kT3
>AMN2023f04.q1kT3 x MEG-8_Smp_171190
>MEG-8_Smp_172180 x AMN2024h12.q1kT3
>MEG11_Smp_176020 x AMN2011a06.q1kT3

## Sheet: MEG SmxSj
MEGs S. mansoni x S. japonicum
>MEG-5_Smp_152580 x FL656585.1
>MEG-21_Sm x BU720839.1
>FN313838.1 x MEG-9_Smp_125320
>MEG11_Smp_176020 x FN313945.1
>EV481752.1 x MEG-14_Smp_124000

## Sheet: Dy paralog
S. mansoni dyenin paralogs
>CCD58518.1 x CCD76067.1
>CCD76066.1 x CCD58518.1
>CCD58518.1 x CCD76584.1
>CCD58518.1 x CCD76586.1
>CCD58518.1 x CCD76065.1
>CCD58518.1 x CCD59789.1
>CCD60329.1 x CCD58518.1
>CCD76063.1 x CCD58518.1
>CCD58518.1 x CCD76062.1
>CCD59788.1 x CCD58518.1
>CCD59788.1 x CCD76584.1
>CCD59788.1 x CCD76586.1
>CCD59788.1 x CCD76067.1
>CCD59788.1 x CCD59789.1
>CCD59788.1 x CCD76066.1
>CCD59788.1 x CCD76065.1
>CCD60329.1 x CCD59788.1
>CCD80443.1 x CCD59788.1
>CCD60328.1 x CCD76586.1
>CCD76062.1 x CCD76584.1
>CCD76586.1 x CCD76062.1
>CCD76062.1 x CCD76067.1
>CCD76066.1 x CCD76062.1
>CCD76065.1 x CCD76062.1
>CCD76063.1 x CCD76062.1
>CCD76066.1 x CCD76067.1
>CCD76066.1 x CCD76584.1
>CCD76066.1 x CCD76586.1
>CCD76066.1 x CCD76065.1
>CCD76066.1 x CCD76063.1
>CCD76066.1 x CCD59789.1
>CCD60329.1 x CCD76066.1
>CCD80443.1 x CCD76066.1
>CCD80443.1 x CCD76586.1
>CCD80443.1 x CCD76584.1
>CCD80443.1 x CCD76067.1
>CCD80443.1 x CCD60329.1
>CCD80443.1 x CCD59789.1
>CCD59789.1 x CCD76067.1
>CCD59789.1 x CCD76584.1
>CCD76586.1 x CCD59789.1
>CCD76065.1 x CCD59789.1
>CCD60329.1 x CCD59789.1
>CCD60329.1 x CCD76584.1
>CCD60329.1 x CCD76586.1
>CCD60329.1 x CCD76067.1
>CCD60329.1 x CCD76063.1
>CCD60329.1 x CCD76065.1
>CCD60332.1 x CCD76067.1
>CCD60332.1 x CCD76586.1
>CCD60332.1 x CCD76584.1
>CCD76063.1 x CCD76067.1
>CCD76063.1 x CCD76065.1
>CCD76065.1 x CCD76067.1
>CCD76065.1 x CCD76584.1
>CCD76065.1 x CCD76586.1
>CCD76067.1 x CCD76584.1
>CCD76586.1 x CCD76067.1
>CCD76586.1 x CCD76584.1

## Sheet: Tub paralog
S. mansoni Tubulin epsilon chain paralogs
>CCD81970.1 x CCD59122.1
>CCD59122.1 x CCD81971.1
>CCD59122.1 x CCD76078.1
>CCD59122.1 x CCD79942.1
>CCD80779.1 x CCD59122.1
>CCD59122.1 x CCD75227.1
>CCD81970.1 x CCD75227.1
>CCD75227.1 x CCD81971.1
>CAZ35206.1 x CCD75227.1
>CCD75227.1 x CCD59122.1
>CAZ30465.1 x CCD75227.1
>CCD75227.1 x CCD76078.1
>CCD80779.1 x CCD75227.1
>CCD75227.1 x CCD79945.1
>CCD75227.1 x CCD79942.1
>CCD75227.1 x CCD59426.1
>CCD79942.1 x CCD79945.1
>CCD79942.1 x CCD76078.1
>CCD80779.1 x CCD79942.1
>CAZ35206.1 x CCD79942.1
>CCD79942.1 x CCD79871.1
>CCD81970.1 x CCD79942.1
>CCD79942.1 x CCD81971.1
>CCD79942.1 x CCD59122.1
>CCD79942.1 x CCD75227.1
>CCD79942.1 x CCD59426.1
>CCD80779.1 x CCD79942.1
>CCD80779.1 x CAZ35206.1
>CCD80779.1 x CCD81970.1
>CCD80779.1 x CCD81971.1
>CCD80779.1 x CCD59122.1
>CCD80779.1 x CCD75227.1
>CCD80779.1 x CCD59426.1
>CCD81970.1 x CCD79871.1
>CCD81970.1 x CCD81971.1
>CCD81970.1 x CCD59122.1
>CCD81970.1 x CCD76078.1
>CCD81970.1 x CCD79942.1
>CCD81970.1 x CCD79945.1
>CCD81970.1 x CCD80779.1
>CCD81970.1 x CCD75227.1
>CCD81970.1 x CCD59426.1
>CAZ30465.1 x CCD75227.1
>CAZ35206.1 x CCD79871.1
>CAZ35206.1 x CCD76078.1
>CAZ35206.1 x CCD79942.1
>CAZ35206.1 x CCD79945.1
>CCD80779.1 x CAZ35206.1
>CAZ35206.1 x CCD75227.1
>CAZ35206.1 x CCD59426.1
>CCD59426.1 x CCD79871.1
>CAZ35206.1 x CCD59426.1
>CCD81970.1 x CCD59426.1
>CCD59426.1 x CCD81971.1
>CCD75227.1 x CCD59426.1
>CCD79942.1 x CCD59426.1
>CCD80779.1 x CCD59426.1
>CCD59426.1 x CCD76078.1
>CCD59426.1 x CCD79945.1
>CCD76078.1 x CCD79945.1
>CCD79942.1 x CCD76078.1
>CAZ35206.1 x CCD76078.1
>CCD76078.1 x CCD79871.1
>CCD81970.1 x CCD76078.1
>CCD81971.1 x CCD76078.1
>CCD59122.1 x CCD76078.1
>CCD75227.1 x CCD76078.1
>CCD59426.1 x CCD76078.1
>CAZ35206.1 x CCD79871.1
>CCD81970.1 x CCD79871.1
>CCD81971.1 x CCD79871.1
>CCD79871.1 x CCD76078.1
>CCD79942.1 x CCD79871.1
>CCD79871.1 x CCD79945.1
>CCD59426.1 x CCD79871.1
>CCD79945.1 x CCD76078.1
>CCD79942.1 x CCD79945.1
>CCD81970.1 x CCD79945.1
>CAZ35206.1 x CCD79945.1
>CCD79945.1 x CCD79871.1
>CCD81971.1 x CCD79945.1
>CCD75227.1 x CCD79945.1
>CCD59426.1 x CCD79945.1
>CCD81970.1 x CCD81971.1
>CCD81971.1 x CCD79871.1
>CCD59122.1 x CCD81971.1
>CCD81971.1 x CCD76078.1
>CCD81971.1 x CCD79945.1
>CCD79942.1 x CCD81971.1
>CCD80779.1 x CCD81971.1
>CCD75227.1 x CCD81971.1
>CCD81971.1 x CCD59426.1

[truncated: 5 more sheets: CexCb, MEG paralog, VAL paralog, VAL Host, Note]
