# Supplementary material for: Accelerated Evolution of Schistosome Genes Coding for Proteins Located at the Host–Parasite Interface
Source: Genome Biol Evol. 2015 Jan 6;7(2):431–43. doi: 10.1093/gbe/evu287 (PMC4350168; doi:10.1093/gbe/evu287)
Supplement: Supplementary Data [file supp_evu287_supplementary_table_1.xls]

## Sheet: Planilha1
S. japonicum (NCBI gi or genome identifiers)
Contig1	Sjp_0000400 ,
Contig2	Sjp_0000410 ,
Contig3	Sjp_0070310 ,
Contig4	Sjp_0118840 ,
Contig5	28329068 ,60601043 ,
Contig6	60602081 ,28347498 ,
Contig7	226478335 ,226478377 ,
Contig8	226478353 ,28334425 ,
Contig9	226480781 ,Sjp_0070550 ,
Contig10	226484823 ,Sjp_0008960 ,
Contig11	Sjp_0038950
Contig12	60237297 ,60237373 ,
Contig13	226467893 ,226467903 ,Sjp_0122350 ,
Contig14	5670784,60241474 ,60242013 ,
Contig15	56758425 ,56063847 ,Sjp_0088640 ,
Contig16	226478351 ,226478371 ,226478349 ,226478357 ,226478343 ,
Contig17	28356715 ,56753608 ,60232078 ,28349140 ,28325065 ,
Contig18	56755074 ,60238283 ,28354105 ,197641721 ,197641720 ,Sjp_0039030 ,
Contig19	226478341 ,226478367 ,226478347 ,226478369 ,226478375 ,226478337 ,
Contig20	226467899 ,226467891 ,226467897 ,28341970 ,56752630 ,226478933 ,28337976 ,28344545 ,
Contig21	28317549 ,189502965 ,28359197 ,226483614 ,2071937,28351557 ,58558011 ,28358859 ,
Contig22	28317452 ,226468885 ,226468873 ,226468875 ,226468883 ,226468881 ,226468871 ,226468887 ,226468869 ,Sjp_0038970 ,28344359 ,56752734 ,28335721 ,
Contig23	226478379 ,226478339 ,226478361 ,226478373 ,226478381 ,226478365 ,226478383 ,226478355 ,226478345 ,226478359 ,Sjp_0070540 ,28336616 ,60601235 ,28341525 ,
Contig24	257206790 ,28331110 ,56754625 ,56055076 ,56055282 ,56047465 ,56048638 ,28329941 ,60253094 ,28355188 ,28330887 ,28327586 ,60248005 ,56047466 ,28352679 ,56055077 ,56048639 ,60229819 ,56055283 ,28331486 ,Sjp_0118870 ,28347299 ,
Contig25	56754115 ,28356714 ,58560646 ,56065097 ,28327410 ,60262215 ,28328732 ,28324382 ,56052354 ,56052788 ,60242146 ,60241438 ,60248154 ,60249561 ,60249519 ,60249303 ,60249378 ,60249329 ,60249139 ,60248118 ,60249195 ,60249727 ,60248924 ,60248936 ,60248828 ,60249717 ,60249177 ,60248106 ,60249113 ,60248673 ,60248393 ,60249739 ,60249672 ,60249469 ,60249264 ,60264315 ,60264793 ,Sjp_0110620 ,
S.mansoni (acession numbers )
AY994061.1
AY994062.1
DQ060000.2
AY994063.1
DQ269980.2
AY953433.1
DQ060001.1
EU164415.1
DQ269979.1
EF421456.2
DQ151891.1
DQ269978.1
DQ269977.1
EF421457.1
CCD80670.1
CCD74792.1
CCD74934.1
CCD80318.1
CCD80317.1
CCD80812.1
CCD80564.1
CCD59744.1
CCD80668.1
CCD80666.1
CCD80667.1
CCD80638.1
CCD80648.1
CCD80636.1
S. haematobium (AMN identifiers from EST library avaliable at Sanger institute website; Unigene identifiers refers to assembly of RNA-Seq data provided by inYoung et al.,Sha_ identifier refers to gene pedictions.)
Contig1	Sha_200359 ,
Contig2	Unigene8856_All ,Sha_107187 ,
Contig3	Sha_107983 ,Unigene6067_All ,
Contig4	Sha_108598 ,Sha_109053 ,
Contig5	Sha_108278 ,Unigene4309_All ,Unigene4772_All ,
Contig6	Sha_108594 ,Sha_108597 ,Sha_108596 ,
Contig7	Sha_100481 ,Unigene6261_All ,Unigene40958_All ,
Contig8	Sha_103186 ,AMN2029h03.q1kT3 ,Unigene8739_All ,Sha_106788 ,
Contig9	Sha_107851 ,Sha_100868 ,Sha_100818 ,Unigene5755_All ,
